# Supplementary material for: Genetic Structure in the Northern Range Margins of Common Ash, Fraxinus excelsior L
Source: PLoS One. 2016 Dec 1;11(12):e0167104. doi: 10.1371/journal.pone.0167104 (PMC5132317; doi:10.1371/journal.pone.0167104)
Supplement: S1 Table — (XLSX) [file pone.0167104.s001.xlsx]

## Sheet: Table S1
S1 Table. Location, chloroplast (cp) DNA and microsatellite data for 42 population samples of Fraxinus exselsior. Populations denoted by (ᵃ) were collected for this study. Populations denoted by (*) were collected for and used in previous studies [1, 2], here these populations are used as reference populations for the newly collected populations. One of the populations from Lithuania (Kaišiadorys…
Country	Locality	Sample name	Latitude	Longitude	Ncp	Chloroplast haplotypes												Nnuc	Ar	HE	Priv Ar	FIS	FIS_INEST	TESS				STRUCTURE
						H01	H02	H03	H04	H05	H06	H07	H12	H15	H17	H18	H19							1	2	3	4	1	2	3	4	5
Norway	Hindrum	15Hinᵃ	63.5853	10.4194	19	19	0	0	0	0	0	0	0	0	0	0	0	30	5.4165	0.6691	0.16	0.144	0.0341	0.00227	0.11226	0.88409	0.00138	0.0289	0.0442	0.0202	0.0298	0.8769
Norway	Mjølvabotn	14Mjoᵃ	62.5444	7.72757	32	32	0	0	0	0	0	0	0	0	0	0	0	34	8.171	0.7787	0.12	0.103	0.0231	0.00908	0.97867	0.00982	0.00243	0.1093	0.795	0.0233	0.0706	0.0018
Norway	Åsane	13Asaᵃ	61.8584	6.20279	23	23	0	0	0	0	0	0	0	0	0	0	0	34	8.86367	0.8108	0.05	0.108	0.0148	0.02154	0.96151	0.01422	0.00273	0.1082	0.2139	0.0442	0.6299	0.0039
Norway	Rønset	12Ronᵃ	61.1983	5.28495	25	24	0	0	0	0	0	1	0	0	0	0	0	35	8.09867	0.7216	0	0.053	0.0195	0.01687	0.97255	0.00786	0.00272	0.0648	0.1452	0.0196	0.7681	0.0023
Norway	Eitestrandi	11Eitᵃ	61.0647	6.43491	23	17	0	0	0	0	6	0	0	0	0	0	0	35	9.15517	0.8414	0.02	0.209	0.031	0.01602	0.96321	0.01911	0.00166	0.0948	0.3501	0.0177	0.5271	0.0103
Norway	Klyvelia	10Klyᵃ	60.1994	5.51336	35	34	0	0	0	0	0	0	1	0	0	0	0	35	10.5587	0.8237	0.24	0.094	0.0095	0.02665	0.92345	0.03543	0.01447	0.0975	0.4918	0.081	0.3089	0.0208
Norway	Hildal	9Hilᵃ	59.9911	6.56968	21	21	0	0	0	0	0	0	0	0	0	0	0	35	8.731	0.804	0.08	0.055	0.0185	0.04698	0.93533	0.01385	0.00384	0.1756	0.3787	0.0601	0.3787	0.0068
Norway	Målandsdalen	8Malᵃ	59.117	6.2104	35	13	0	0	0	0	0	22	0	0	0	0	0	35	11.1525	0.8675	0.1	0.073	0.0108	0.05776	0.91121	0.02336	0.00766	0.1735	0.4777	0.1108	0.2324	0.0056
Norway	Nakkestad	7Nakᵃ	58.0689	7.09116	34	34	0	0	0	0	0	0	0	0	0	0	0	35	10.9547	0.8637	0.02	0.147	0.0132	0.07421	0.89573	0.02547	0.00458	0.1572	0.5584	0.0517	0.229	0.0036
Norway	Bjellandshaugane	6Bjeᵃ	58.4462	8.53495	24	24	0	0	0	0	0	0	0	0	0	0	0	32	10.5197	0.8403	0.05	0.134	0.0153	0.03975	0.92225	0.02755	0.01045	0.1142	0.704	0.0521	0.1207	0.009
Norway	Tangvald	5Tanᵃ	59.0165	9.69493	32	32	0	0	0	0	0	0	0	0	0	0	0	33	11.4195	0.8582	0.03	0.14	0.0144	0.03196	0.91845	0.04457	0.00502	0.1539	0.6104	0.0661	0.1628	0.0068
Norway	Fjugstad	Fjᵃ	59.3605	10.46	32	32	0	0	0	0	0	0	0	0	0	0	0	32	9.8985	0.8272	0.33	0.101	0.0128	0.01924	0.95523	0.01823	0.0073	0.095	0.6431	0.0467	0.2112	0.004
Norway	Refsnes	4Refᵃ	59.4471	10.6183	32	32	0	0	0	0	0	0	0	0	0	0	0	33	10.3922	0.84	0.1	0.123	0.0422	0.01816	0.94978	0.02881	0.00324	0.0914	0.7468	0.0166	0.1396	0.0056
Norway	Norderåsen	Noᵃ	59.6808	10.7768	27	26	0	0	0	0	0	1	0	0	0	0	0	32	9.20483	0.7894	0.24	0.072	0.0449	0.01324	0.94496	0.03394	0.00785	0.0654	0.8094	0.0374	0.0774	0.0104
Norway	Nordre Pollen	3Npoᵃ	59.7505	10.7654	34	34	0	0	0	0	0	0	0	0	0	0	0	34	9.911	0.8051	0.02	0.057	0.0127	0.01135	0.95659	0.02593	0.00612	0.0817	0.7139	0.0421	0.1539	0.0084
Norway	Tronstad	2Troᵃ	59.8857	10.2557	34	34	0	0	0	0	0	0	0	0	0	0	0	34	10.9927	0.8512	0.01	0.108	0.0173	0.02035	0.92713	0.04737	0.00515	0.1272	0.6671	0.0316	0.1702	0.0039
Norway	Rotlia	1Rotᵃ	60.645	11.1522	32	32	0	0	0	0	0	0	0	0	0	0	0	32	8.44067	0.7838	0.08	0.1	0.0177	0.03786	0.92016	0.03419	0.00779	0.208	0.4458	0.027	0.3153	0.0039
Sweden	Akeras	Aak*	57.283	14.067	15	11	0	0	0	0	3	0	0	0	1	0	0	20	6.71017	0.6859	0	0.152	0.022	0.01967	0.9569	0.01418	0.00924	0.0725	0.6696	0.0417	0.2084	0.0078
Sweden	Ehd	Ehd*	57.233	13.983	21	21	0	0	0	0	0	0	0	0	0	0	0	28	7.86617	0.7473	0.1	0.052	0.0187	0.02912	0.93748	0.01053	0.02288	0.1223	0.2525	0.5168	0.1053	0.0031
Sweden	Rödjan	Ro*	57.317	13.983	20	18	0	0	0	0	2	0	0	0	0	0	0	26	8.55867	0.7668	0.1	0.052	0.0129	0.05052	0.87618	0.04067	0.03262	0.0992	0.267	0.4142	0.2102	0.0095
Finland	Finland	Finᵃ	60.533	24.65	9	9	0	0	0	0	0	0	0	0	0	0	0	29	10.2627	0.8483	0.03	0.216	0.0594	0.00183	0.78888	0.15029	0.05901	0.1357	0.4276	0.1598	0.2512	0.0256
Denmark	Tuse/Randers	Danᵃ	56	9	22	2	13	2	1	0	1	1	0	0	0	2	0	28	12.567	0.8867	0.01	0.188	0.0202	0.27329	0.63499	0.06789	0.02383	0.3517	0.4347	0.0911	0.1144	0.008
Lithuania	Kaišiadorys	Kai*	54.889	24.3689	14	12	0	0	0	0	2	0	0	0	0	0	0	29	12.523	0.8676	0.1	0.112	0.0188	0.07199	0.74588	0.02589	0.15624	0.3188	0.3302	0.1925	0.1492	0.0093
Lithuania	Kaišiadorys	Kai2012ᵃ	54.889	24.3689	17	17	0	0	0	0	0	0	0	0	0	0	0	30	11.4928	0.8715	0.17	0.198	0.0618	0.02942	0.83444	0.02188	0.11426	0.2018	0.4827	0.107	0.2038	0.0047
Lithuania	Žeimelis	Zei*	56.2667	24.05	13	13	0	0	0	0	0	0	0	0	0	0	0	23	11.7163	0.8743	0.03	0.174	0.0254	0.02321	0.83116	0.0393	0.10633	0.2367	0.4595	0.1171	0.1769	0.0097
Russia	Brjansk	Brᵃ	52.3938	34.1227	3	3	0	0	0	0	0	0	0	0	0	0	0	24	9.9265	0.8533	0.15	0.156	0.0609	0.0098	0.6104	0.01504	0.36476	0.2364	0.3645	0.1766	0.2193	0.0033
Russia	Vorskla Reserve	Vorᵃ	52.38	34.1296	12	12	0	0	0	0	0	0	0	0	0	0	0	24	10.6397	0.8546	0.51	0.16	0.0471	0.01396	0.4108	0.04302	0.53222	0.2005	0.2073	0.4059	0.1778	0.0085
Moldova	Hrjauca	Hi*	47.283	28.25	30	29	0	0	0	0	0	0	0	0	0	0	1	30	10.6543	0.8093	0.52	0.141	0.0148	0.04878	0.14394	0.01104	0.79624	0.0761	0.0873	0.7872	0.0402	0.0093
Bulgaria	Dulovo	Du*	43.9	26.91	6	5	0	0	0	0	0	0	0	0	0	0	1	16	8.8705	0.7915	0.05	0.182	0.0542	0.24149	0.19079	0.00603	0.56169	0.2917	0.1806	0.4025	0.1169	0.0083
Hungary	Lillafüred Lusta-Völgy	Lü*	48.133	20.667	14	14	0	0	0	0	0	0	0	0	0	0	0	26	10.259	0.8598	0.03	0.087	0.0182	0.21891	0.64154	0.00928	0.13026	0.2114	0.553	0.0629	0.1661	0.0066
Romania	Villa Franca	Vf*	46.2	24.25	11	0	8	3	0	0	0	0	0	0	0	0	0	28	11.9425	0.8225	0.11	0.088	0.0319	0.45148	0.32541	0.01183	0.21128	0.4445	0.2967	0.0896	0.1666	0.0026
Poland	Szczecinek	Szc*	53.743	16.709	5	4	0	1	0	0	0	0	0	0	0	0	0	6		0.9155	0.17	0.03	0.0312	0.1892	0.60878	0.07749	0.12453	0.2953	0.3002	0.2582	0.1064	0.0398
Poland	Nowogard	Now*	53.641	15.091	2	0	2	0	0	0	0	0	0	0	0	0	0	6		0.8483	0.17	0.098	0.0389	0.45616	0.38151	0.10644	0.05589	0.536	0.2754	0.0419	0.1306	0.0161
Poland	Jamy-Bialochowo	Jbi*	53.549	15.3025	1	0	1	0	0	0	0	0	0	0	0	0	0	4		0.9198	0.1	0.246	0.0768	0.40355	0.4501	0.08263	0.06371	0.4507	0.3551	0.0503	0.0617	0.0822
Poland	Jamy-Chelmo	Jch*	53.349	18.397	2	0	1	0	0	0	1	0	0	0	0	0	0	6		0.8174	0.27	-0.041	0.0252	0.4702	0.48787	0.00953	0.03241	0.4233	0.4592	0.0281	0.0877	0.0017
France	La Romagne	Roma*	49.83	4.67	16	0	14	2	0	0	0	0	0	0	0	0	0	15	8.80283	0.8175	0.3	0.097	0.0229	0.84802	0.1463	0.00179	0.00389	0.5884	0.1889	0.0576	0.1595	0.0056
Germany	Freilassing	Fr*	47.83	12.983	21	14	0	0	0	0	7	0	0	0	0	0	0	25	10.353	0.8553	0.12	0.109	0.0135	0.78469	0.1922	0.00186	0.02126	0.6322	0.2085	0.0609	0.0944	0.0039
Germany	Chiemsee	Ch*	47.8	12.517	20	3	2	0	0	9	0	0	6	0	0	0	0	20	10.0435	0.822	0.15	0.135	0.0343	0.74994	0.19176	0.00328	0.05502	0.5925	0.2379	0.0856	0.0757	0.0083
Switzerland	Eglisau	E*	47.583	8.517	18	0	0	18	0	0	0	0	0	0	0	0	0	21	11.0422	0.8436	0.16	0.173	0.039	0.75216	0.20201	0.00116	0.04467	0.5305	0.2321	0.148	0.083	0.0064
Great Britain	Den of Alyth	203ᵃ	56.37	-3.15	17	0	0	0	17	0	0	0	0	0	0	0	0	20	10.7845	0.8221	0.06	0.117	0.0466	0.8221	0.17245	0.00338	0.00207	0.7068	0.161	0.0719	0.0559	0.0044
Great Britain	Forge Valley	401ᵃ	54.16	-0.29	10	0	0	0	9	0	0	0	0	1	0	0	0	19	11.4612	0.8919	0.1	0.127	0.0318	0.83699	0.15708	0.00392	0.00201	0.7577	0.1864	0.0153	0.0359	0.0047
Irland	Avoca	Av*	52.9	-6.183	17	0	0	0	17	0	0	0	0	0	0	0	0	26	11.4332	0.8758	0.14	0.151	0.029	0.82802	0.15444	0.00144	0.01609	0.6691	0.2002	0.0536	0.074	0.0032
1. Heuertz M, Fineschi S, Anzidei M, Pastorelli R, Salvini D, Paule L, et al. (2004) Chloroplast DNA variation and postglacial recolonization of common ash (Fraxinus excelsior L.) in Europe. Mol Ecol13: 3437-3452.
2. Heuertz M, Hausman JF, Hardy OJ, Vendramin GG, Frascaria-Lacoste N, Vekemans X (2004) Nuclear microsatellites reveal contrasting patterns of genetic structure between western and southeastern European populations of the common ash (Fraxinus excelsior L.). Evolution 58: 976-988.
3. Sutherland BG, Belaj A, Nier S, Cottrell JE, Vaughan SP, Hubert J, et al. (2010) Molecular biodiversity and population structure in common ash (Fraxinus excelsior L.) in Britain: implications for conservation. Mol Ecol 19: 2196-2211.
4. Chybicki IJ, Burczyk J (2009) Simultaneous estimation of null alleles and inbreeding coefficients. J Hered 100: 106-113.
