# Supplementary material for: Genetic Structure in the Northern Range Margins of Common Ash, Fraxinus excelsior L
Source: PLoS One. 2016 Dec 1;11(12):e0167104. doi: 10.1371/journal.pone.0167104 (PMC5132317; doi:10.1371/journal.pone.0167104)
Supplement: S2 Table — (XLSX) [file pone.0167104.s002.xlsx]

## Sheet: fst
S2. Table Pairwise FST values between 42 population samples of Fraxinus excelsior based on six nuclear microsatellite loci. FST values were calculated in ARLEQUIN. Population names refer to Table S1. Red and blue color tones illustrate the elavated and lower values respectively.
	15Hin	14Mjo	13Asa	12Ron	11Eit	10Kly	9Hil	8Mal	7Nak	6Bje	5Tan	Fj	4Ref	No	3Npo	2Tro	1Rot	Aak	Ehd	Ro	Fin	Dan	Kai	Kai2012	Zei	Br	Vor	Hi	Du	Lü	Vf	Szc	Now	Jbi	Jch	Roma	Fr	Ch	E	_203	_401	Av
15Hin	0
14Mjo	0.19022	0
13Asa	0.15481	0.11657	0
12Ron	0.16492	0.13693	0.08272	0
11Eit	0.11818	0.07563	0.05018	0.0587	0
10Kly	0.12147	0.06722	0.0459	0.06213	0.02698	0
9Hil	0.1258	0.08368	0.06149	0.05618	0.02578	0.02439	0
8Mal	0.11458	0.06806	0.04323	0.08006	0.03177	0.02493	0.03321	0
7Nak	0.1188	0.05398	0.06304	0.07075	0.02285	0.03255	0.03437	0.01399	0
6Bje	0.10378	0.07063	0.07536	0.06977	0.02454	0.02818	0.03418	0.02579	0.01653	0
5Tan	0.10521	0.07873	0.04775	0.0799	0.03023	0.02889	0.03252	0.00809	0.0102	0.01692	0
Fj	0.11749	0.08616	0.06865	0.07701	0.03226	0.02854	0.03927	0.0163	0.02474	0.01344	0.01792	0
4Ref	0.11615	0.06609	0.04098	0.0796	0.03243	0.02262	0.03866	0.01597	0.02087	0.0291	0.01099	0.02241	0
No	0.14767	0.09681	0.0946	0.13931	0.07401	0.07881	0.09091	0.04847	0.03655	0.0572	0.03883	0.05319	0.04843	0
3Npo	0.12351	0.09736	0.10023	0.10406	0.05992	0.07107	0.07336	0.04279	0.03117	0.03054	0.02683	0.03852	0.03774	0.05603	0
2Tro	0.10346	0.05896	0.05717	0.07652	0.02297	0.02207	0.0304	0.00918	0.00648	0.00914	0.00501	0.00888	0.01589	0.03417	0.03039	0
1Rot	0.14068	0.10954	0.05133	0.07027	0.04379	0.02922	0.0511	0.04742	0.05196	0.0588	0.05	0.04716	0.0343	0.1046	0.09805	0.04368	0
Aak	0.17655	0.15697	0.16283	0.12445	0.08631	0.11036	0.10181	0.10105	0.08801	0.06603	0.09391	0.06503	0.10762	0.1342	0.09631	0.07542	0.13151	0
Ehd	0.18224	0.12857	0.07872	0.11518	0.08524	0.06334	0.07889	0.0572	0.08075	0.06719	0.06729	0.07713	0.08703	0.1362	0.11379	0.07	0.09231	0.16626	0
Ro	0.15424	0.12809	0.07006	0.10329	0.06747	0.04848	0.06227	0.04374	0.066	0.07429	0.05293	0.06553	0.06515	0.09957	0.11157	0.05213	0.07264	0.14043	0.07832	0
Fin	0.11789	0.09004	0.06235	0.08395	0.03292	0.03723	0.05334	0.02904	0.03754	0.04164	0.03358	0.03892	0.04033	0.07905	0.07314	0.02988	0.04819	0.10304	0.08289	0.06848	0
Dan	0.10018	0.07166	0.05596	0.06454	0.02523	0.03286	0.03849	0.01884	0.01639	0.01574	0.01301	0.02172	0.01835	0.05648	0.03019	0.01397	0.04745	0.07602	0.07988	0.06522	0.02779	0
Kai	0.11989	0.07303	0.03032	0.05889	0.03096	0.02178	0.02559	0.00813	0.02399	0.03206	0.01603	0.03343	0.02192	0.06743	0.06032	0.01991	0.04155	0.11233	0.04889	0.03027	0.02818	0.01729	0
Kai2012	0.12696	0.08669	0.05077	0.07966	0.03639	0.03687	0.04687	0.02143	0.03121	0.03533	0.02614	0.03515	0.03295	0.06851	0.05181	0.02451	0.05766	0.10216	0.06798	0.05497	0.01625	0.02232	0.01725	0
Zei	0.1346	0.07936	0.05994	0.08731	0.03668	0.03655	0.04599	0.01272	0.02311	0.03028	0.01683	0.02871	0.03359	0.05264	0.04877	0.01844	0.05848	0.09503	0.06489	0.04655	0.02893	0.01902	0.01351	0.02104	0
Br	0.13189	0.07806	0.05388	0.08433	0.04131	0.03682	0.0447	0.01817	0.03146	0.03711	0.02785	0.03495	0.0365	0.07541	0.0524	0.02695	0.06449	0.11308	0.07791	0.05259	0.03377	0.02837	0.01581	0.01249	0.02754	0
Vor	0.11376	0.08782	0.04735	0.06912	0.03772	0.03286	0.04113	0.02749	0.03303	0.03718	0.03411	0.04692	0.03503	0.08316	0.06933	0.02965	0.04367	0.10102	0.07485	0.06489	0.03224	0.03085	0.02026	0.03115	0.03556	0.03634	0
Hi	0.14888	0.11965	0.06853	0.08882	0.07099	0.0477	0.06435	0.05466	0.07146	0.0646	0.06304	0.07228	0.06773	0.11698	0.1049	0.05979	0.06333	0.14859	0.07395	0.06912	0.0623	0.06499	0.03267	0.05884	0.05962	0.04981	0.02702	0
Du	0.13681	0.11918	0.07656	0.05629	0.06043	0.04551	0.04832	0.05674	0.06208	0.06051	0.05688	0.0667	0.06456	0.12263	0.09986	0.05957	0.05722	0.13849	0.09231	0.06843	0.05489	0.04465	0.03348	0.05209	0.0617	0.04128	0.04242	0.0359	0
Lü	0.11599	0.07547	0.04037	0.0683	0.02533	0.02153	0.0278	0.02279	0.03284	0.02347	0.02532	0.03255	0.02453	0.07654	0.05772	0.02932	0.04341	0.10687	0.05663	0.0561	0.03775	0.02062	0.0106	0.03181	0.03054	0.03069	0.03103	0.04674	0.04409	0
Vf	0.13253	0.09877	0.04577	0.04692	0.03697	0.03074	0.03613	0.0447	0.0554	0.04622	0.04536	0.05349	0.04347	0.10884	0.09049	0.04315	0.03667	0.11488	0.06798	0.0606	0.0478	0.03338	0.01764	0.04182	0.04703	0.04501	0.02705	0.03584	0.02883	0.02457	0
Szc	0.14035	0.09715	0.05536	0.11041	0.03974	0.04804	0.06095	0.01814	0.04308	0.05239	0.03029	0.05157	0.03756	0.08804	0.07703	0.03643	0.0601	0.13303	0.09075	0.07184	0.02785	0.01588	0.01868	0.03009	0.01079	0.04479	0.03624	0.0633	0.06624	0.04081	0.03908	0
Now	0.13098	0.0849	0.04631	0.06202	0.03194	0.02752	0.04223	0.03566	0.04474	0.0413	0.0419	0.05508	0.04028	0.10327	0.08834	0.03882	0.02523	0.13409	0.07287	0.06645	0.02853	0.01731	0.01215	0.02951	0.02921	0.03613	0.02612	0.03438	0.01553	0.02166	-0.00045	0.0042	0
Jbi	0.1466	0.07412	0.06808	0.1127	0.03912	0.04924	0.06974	0.01758	0.02126	0.03575	0.01956	0.02628	0.02514	0.05688	0.05284	0.02418	0.05863	0.11814	0.09845	0.08387	0.01465	0.00368	0.0257	0.02889	0.01104	0.04488	0.04422	0.07872	0.07787	0.04087	0.06653	0.01088	0.03514	0
Jch	0.1711	0.09083	0.04636	0.0914	0.04248	0.04656	0.0633	0.04944	0.05678	0.05993	0.05474	0.07218	0.04649	0.09254	0.10613	0.05597	0.05445	0.16871	0.08295	0.07093	0.04786	0.03827	0.02807	0.04428	0.03259	0.05902	0.04349	0.05674	0.06067	0.03424	0.03126	0.01535	-0.00012	0.03229	0
Roma	0.15395	0.10454	0.05986	0.08913	0.0555	0.04878	0.05322	0.04247	0.05028	0.06502	0.04831	0.06674	0.05007	0.10282	0.0981	0.05372	0.04318	0.14949	0.0824	0.06963	0.06594	0.04284	0.03175	0.05736	0.05339	0.0665	0.04865	0.06765	0.05942	0.03703	0.03815	0.04535	0.02792	0.0599	0.03145	0
Fr	0.13798	0.07172	0.05108	0.0738	0.03739	0.03845	0.04351	0.02931	0.0392	0.04424	0.03467	0.05223	0.03269	0.08705	0.06975	0.03952	0.0429	0.11069	0.07466	0.06294	0.04643	0.02226	0.01637	0.03367	0.03361	0.03692	0.03115	0.05397	0.04589	0.02103	0.01889	0.02712	0.01128	0.03182	0.01931	0.02228	0
Ch	0.12922	0.09535	0.06058	0.06655	0.03923	0.04017	0.05161	0.04389	0.04926	0.04372	0.04456	0.05251	0.03874	0.10548	0.08284	0.04299	0.03468	0.10795	0.0773	0.07372	0.04309	0.02706	0.02341	0.03915	0.0402	0.04953	0.03203	0.04748	0.03876	0.02978	0.00981	0.03173	-0.00958	0.03683	0.0285	0.04222	0.01578	0
E	0.14115	0.08028	0.03996	0.07641	0.04253	0.03204	0.04163	0.0338	0.04755	0.05337	0.03983	0.06041	0.03737	0.0946	0.089	0.04043	0.03991	0.13971	0.06444	0.05162	0.04823	0.03193	0.01045	0.03384	0.04449	0.03402	0.02628	0.03698	0.03783	0.01987	0.00894	0.03666	0.00497	0.05442	0.02255	0.02702	0.00698	0.01489	0
_203	0.15837	0.10374	0.06498	0.09094	0.04785	0.05542	0.06478	0.05067	0.05597	0.0688	0.05624	0.07754	0.05495	0.10326	0.10554	0.05565	0.05753	0.14779	0.08765	0.06367	0.05818	0.04611	0.0285	0.05235	0.04875	0.0566	0.04266	0.06363	0.06076	0.04392	0.0268	0.04475	0.02198	0.05079	0.01828	0.03189	0.01827	0.03422	0.01926	0
_401	0.1373	0.0891	0.05923	0.09635	0.04035	0.05689	0.05877	0.03658	0.03789	0.04822	0.03734	0.05604	0.03828	0.07474	0.07471	0.04416	0.04995	0.11822	0.10459	0.08182	0.04322	0.01689	0.02548	0.03812	0.03589	0.04513	0.04126	0.07882	0.06566	0.03391	0.03777	0.01536	0.02061	0.01409	0.02959	0.03393	0.0167	0.03201	0.02841	0.02037	0
Av	0.13139	0.08625	0.04781	0.07631	0.03777	0.04177	0.05001	0.03649	0.03584	0.04752	0.03389	0.05366	0.03173	0.06567	0.0691	0.03844	0.04671	0.12544	0.08901	0.06649	0.04021	0.02222	0.02136	0.03292	0.03304	0.04094	0.0382	0.05838	0.04525	0.03735	0.03038	0.02711	0.01267	0.01521	0.0155	0.03474	0.02185	0.02782	0.0284	0.02294	0.01356	0
