# Supplementary material for: Genetic Structure in the Northern Range Margins of Common Ash, Fraxinus excelsior L
Source: PLoS One. 2016 Dec 1;11(12):e0167104. doi: 10.1371/journal.pone.0167104 (PMC5132317; doi:10.1371/journal.pone.0167104)
Supplement: S3 Table — The Wilcoxon test was used under the infinite allele model (IAM), two phase model (TPM) and the stepwise mutation model (SMM). (XLS) [file pone.0167104.s003.xls]

## Sheet: Table S3
S3 Table. Results from the bottlneck test using the Wilcoxon test under the infinite allele model (IAM), two phase model (TPM) and the stepwise mutation model (SMM). The computation of the expected heterozygosity is compared to the observed heterozygosity to establish whether there is a heterozygosity excess (exc; indicating a population bottleneck), or a deficit (def; indicating a population exp…
Country	Locality	Sample name	Wilcoxon test
			IAM(def)	IAM(exc)	TPM(def)	TPM(exc)	SMM(def)	SMM(exc)
Norway	Hindrum	15Hind	0.71875	0.34375	0.28125	0.78125	0.01563	0.99219
Norway	Mjølvabotn	14Mjo	0.5	0.57813	0.05469	0.96094	0.01563	0.99219
Norway	Åsane	13Asa	0.92188	0.21875	0.34375	0.71875	0.02344	0.98438
Norway	Rønset	12Ron	0.28125	0.78125	0.03906	0.97656	0.00781	1
Norway	Eitestrandi	11Eit	1	0.00781	0.97656	0.03906	0.03906	0.97656
Norway	Klyvelia	10Kly	0.94531	0.07813	0.42188	0.65625	0.02344	0.98438
Norway	Hildal	9Hil	0.97656	0.03906	0.65625	0.42188	0.01563	0.99219
Norway	Målandsdalen	8Mal	0.99219	0.01563	0.92188	0.21875	0.03906	0.97656
Norway	Nakkestad	7Nak	0.92188	0.21875	0.34375	0.71875	0.00781	1
Norway	Bjellandshaugane	6Bje	0.71875	0.34375	0.34375	0.71875	0.00781	1
Norway	Tangvald	5Tan	0.92188	0.21875	0.5	0.57813	0.07813	0.94531
Norway	Fjugstad	Fj	0.78125	0.28125	0.57813	0.5	0.02344	0.98438
Norway	Refsnes	4Ref	0.92188	0.21875	0.65625	0.42188	0.00781	1
Norway	Norderåsen	No	0.00781	1	0.00781	1	0.00781	1
Norway	Nordre Pollen	3Npo	0.65625	0.42188	0.28125	0.78125	0.01563	0.99219
Norway	Tronstad	2Tro	0.97656	0.03906	0.65625	0.42188	0.00781	1
Norway	Rotlia	1Rot	0.92188	0.21875	0.65625	0.42188	0.02344	0.98438
Sweden	Åkerås	Aak	0.28125	0.78125	0.07813	0.94531	0.03906	0.97656
Sweden	Ehd	Ehd	0.34375	0.71875	0.03906	0.97656	0.00781	1
Sweden	Rödjan	Ro	0.57813	0.5	0.05469	0.96094	0.00781	1
Finland	Finland	Fin	0.92188	0.21875	0.71875	0.34375	0.00781	1
Denmark	Tuse/Randers	Dan	0.92188	0.21875	0.92188	0.21875	0.28125	0.78125
Lithuania	Kaišiadorys	Kai	0.92188	0.21875	0.5	0.57813	0.03906	0.97656
Lithuania	Kaišiadorys	Kai2012	0.96094	0.05469	0.42188	0.65625	0.02344	0.98438
Lithuania	Žeimelis	Zei	0.99219	0.01563	0.65625	0.42188	0.01563	0.99219
Russia	Brjansk	Br	0.98438	0.02344	0.92188	0.21875	0.02344	0.98438
Russia	Vorskla Reserve	Vor	0.65625	0.42188	0.5	0.57813	0.03906	0.97656
Moldova	Hrjauca	Hi	0.5	0.57813	0.02344	0.98438	0.00781	1
Bulgaria	Dulovo	Du	0.92188	0.21875	0.78125	0.28125	0.28125	0.78125
Hungary	Lillafüred Lusta-Völgy	Lü	1	0.00781	0.94531	0.07813	0.01563	0.99219
Romania	Villa Franca	Vf	0.5	0.57813	0.5	0.57813	0.21875	0.92188
Poland	Jamy-Bialochowo	Jbi*
Poland	Jamy-Chelmo	Jch*
Poland	Nowogard	Now*
Poland	Szczecinek	Szc*
France	La Romagne	Roma	0.99219	0.01563	0.96094	0.05469	0.42188	0.65625
Germany	Freilassing	Fr	0.98438	0.02344	0.92188	0.21875	0.03906	0.97656
Germany	Chiemsee	Ch	0.92188	0.21875	0.57813	0.5	0.21875	0.92188
Switzerland	Eglisau	E	0.96094	0.05469	0.78125	0.28125	0.05469	0.96094
Great Britain	Den of Alyth	203	0.5	0.57813	0.07813	0.94531	0.01563	0.99219
Great Britain	Forge Valley	401	0.99219	0.01563	0.92188	0.21875	0.28125	0.78125
Ireland	Avoca	Av	0.98438	0.02344	0.71875	0.34375	0.03906	0.97656
