# Supplementary material for: Genetic Structure in the Northern Range Margins of Common Ash, Fraxinus excelsior L
Source: PLoS One. 2016 Dec 1;11(12):e0167104. doi: 10.1371/journal.pone.0167104 (PMC5132317; doi:10.1371/journal.pone.0167104)
Supplement: S4 Table — (XLSX) [file pone.0167104.s004.xlsx]

## Sheet: Ark1
S4 Table. Genotypes at six nuclear microsatellite loci for 42 Fraxinus excelsior populations.
Country	Locality	Latitude	Longitude	Sample Name	Pop	Femsatl4_1	Femsatl4_2	Femsatl8_1	Femsatl8_2	Femsatl19_1	Femsatl19_2	MS2-30_1	MS2-30_2	Femsatl11_1	Femsatl11_2	Femsatl16_1	Femsatl16_2
Norway	Hindrum	63.5853	10.4194	15Hin1	15Hin	166	166	150	150	177	206	234	250	192	200	182	182
				15Hin10	15Hin	166	166	150	175	177	177	222	250	192	212	184	184
				15Hin11	15Hin	166	166	150	150	177	177	202	222	182	182	182	182
				15Hin12	15Hin	168	178	160	160	177	177	202	250	182	212	182	182
				15Hin13	15Hin	174	178	150	150	177	198	202	234	192	212	184	184
				15Hin14	15Hin	168	174	150	150	177	187	198	250	190	212	182	182
				15Hin15	15Hin	166	178	150	160	177	187	202	202	212	212	184	184
				15Hin16	15Hin	168	178	150	160	177	177	202	250	212	212	0	0
				15Hin17	15Hin	166	166	150	175	177	198	198	236	192	212	182	184
				15Hin18	15Hin	178	242	142	142	187	208	198	254	192	212	182	182
				15Hin19	15Hin	166	166	150	150	187	198	222	234	192	192	182	192
				15Hin2	15Hin	178	178	160	160	177	198	222	222	192	192	184	184
				15Hin20	15Hin	166	178	150	150	187	198	202	234	200	212	182	182
				15Hin21	15Hin	166	166	150	150	187	198	250	250	182	212	184	184
				15Hin22	15Hin	166	166	184	196	187	198	250	252	182	212	184	184
				15Hin23	15Hin	166	178	150	150	177	187	202	202	182	212	184	184
				15Hin24	15Hin	166	166	150	184	177	187	202	250	192	212	182	192
				15Hin25	15Hin	168	178	162	162	193	198	202	250	188	212	182	182
				15Hin26	15Hin	166	178	0	0	198	198	230	254	192	212	184	184
				15Hin27	15Hin	166	178	150	175	177	177	198	234	204	212	182	184
				15Hin28	15Hin	166	178	150	158	0	0	202	222	212	212	184	184
				15Hin29	15Hin	166	178	150	164	177	206	202	234	212	212	182	182
				15Hin3	15Hin	166	178	150	175	177	177	256	270	212	212	184	184
				15Hin30	15Hin	166	178	150	160	177	177	202	250	182	192	184	184
				15Hin4	15Hin	166	178	150	160	187	198	198	202	192	212	182	182
				15Hin5	15Hin	176	178	142	150	187	198	202	254	192	212	182	182
				15Hin6	15Hin	178	242	142	142	187	187	202	232	192	212	182	184
				15Hin7	15Hin	168	178	150	150	177	177	202	202	192	212	184	184
				15Hin8	15Hin	166	166	150	150	177	206	202	202	212	212	182	182
				15Hin9	15Hin	166	168	184	196	187	198	202	202	192	212	182	182
Norway	Mjølvabotn	62.5444	7.72757	14Mjo1	14Mjo	166	170	152	162	180	206	198	218	184	190	182	198
				14Mjo10	14Mjo	168	172	132	168	188	188	198	230	182	184	184	198
				14Mjo11	14Mjo	174	178	132	168	188	192	226	228	184	204	184	184
				14Mjo12	14Mjo	168	174	132	132	191	191	226	256	184	192	184	192
				14Mjo13	14Mjo	168	168	150	176	192	208	226	234	190	190	184	184
				14Mjo14	14Mjo	168	196	132	150	188	192	198	226	184	184	184	184
				14Mjo15	14Mjo	174	260	152	168	188	192	226	226	184	184	182	182
				14Mjo16	14Mjo	174	174	132	166	188	188	216	226	184	184	182	182
				14Mjo17	14Mjo	166	174	166	166	188	192	198	226	184	202	184	184
				14Mjo18	14Mjo	166	174	152	166	192	192	226	240	184	184	182	182
				14Mjo19	14Mjo	166	174	152	152	192	0	226	240	184	184	182	184
				14Mjo2	14Mjo	168	174	172	172	188	192	198	220	184	210	184	198
				14Mjo20	14Mjo	166	174	166	166	192	198	204	208	184	192	184	184
				14Mjo21	14Mjo	168	174	168	186	188	192	208	226	184	206	198	198
				14Mjo22	14Mjo	174	188	156	168	187	192	208	230	184	184	184	184
				14Mjo23	14Mjo	204	258	154	154	169	192	198	252	184	190	182	182
				14Mjo24	14Mjo	172	174	154	166	177	192	198	226	184	184	184	198
				14Mjo25	14Mjo	170	174	152	154	169	187	198	240	184	190	182	182
				14Mjo26	14Mjo	168	232	154	190	180	183	208	214	184	238	198	198
				14Mjo27	14Mjo	168	174	152	152	169	187	214	232	184	190	182	182
				14Mjo28	14Mjo	228	258	152	178	187	188	216	240	182	202	182	184
				14Mjo29	14Mjo	164	204	152	154	169	177	214	218	184	190	182	182
				14Mjo3	14Mjo	168	174	152	152	187	187	208	208	184	190	182	182
				14Mjo30	14Mjo	166	166	152	176	177	192	214	226	184	202	184	184
				14Mjo31	14Mjo	204	232	152	154	187	210	198	216	184	198	182	184
				14Mjo32	14Mjo	174	174	132	166	169	188	198	208	184	190	184	184
				14Mjo33	14Mjo	168	168	152	166	169	192	226	240	184	202	184	184
				14Mjo34	14Mjo	174	232	154	166	183	192	214	230	184	190	182	198
				14Mjo4	14Mjo	166	228	166	166	188	188	216	220	182	184	184	184
				14Mjo5	14Mjo	200	232	152	156	183	206	208	226	184	202	198	198
				14Mjo6	14Mjo	166	244	152	152	192	192	222	240	184	184	184	184
				14Mjo7	14Mjo	168	168	152	152	188	192	226	226	190	210	182	198
				14Mjo8	14Mjo	174	232	156	166	184	192	214	226	184	190	182	182
				14Mjo9	14Mjo	166	174	154	190	188	208	226	226	184	222	182	182
Norway	Åsane	61.8584	6.20279	13Asa1	13Asa	168	190	162	188	188	206	206	236	182	202	192	192
				13Asa10	13Asa	166	178	158	158	190	192	220	222	204	204	182	182
				13Asa11	13Asa	168	192	162	188	187	193	206	242	190	202	182	190
				13Asa12	13Asa	178	212	164	172	187	192	206	206	182	238	182	182
				13Asa13	13Asa	166	168	148	158	188	208	222	228	204	238	182	192
				13Asa14	13Asa	166	190	158	188	188	206	198	228	238	238	180	180
				13Asa15	13Asa	166	178	156	162	188	193	204	206	182	192	192	192
				13Asa16	13Asa	168	212	132	158	187	188	198	206	182	238	192	192
				13Asa17	13Asa	166	168	158	162	188	210	206	228	204	238	198	198
				13Asa18	13Asa	168	202	172	188	190	206	206	248	182	182	182	192
				13Asa19	13Asa	166	168	156	172	187	187	204	206	182	238	192	192
				13Asa2	13Asa	190	190	162	170	191	192	206	228	184	204	182	0
				13Asa20	13Asa	168	212	132	164	188	192	242	254	182	190	182	182
				13Asa21	13Asa	168	178	132	132	193	204	206	206	182	192	182	182
				13Asa22	13Asa	166	178	162	162	187	206	212	228	182	0	182	182
				13Asa23	13Asa	166	202	154	158	187	190	222	254	182	182	182	182
				13Asa24	13Asa	166	166	176	186	177	192	254	274	206	238	182	182
				13Asa25	13Asa	166	168	158	158	187	187	198	202	190	204	0	0
				13Asa26	13Asa	168	178	172	172	188	206	204	228	190	204	182	182
				13Asa27	13Asa	168	190	132	156	192	210	206	228	202	204	184	184
				13Asa28	13Asa	168	230	156	176	193	206	206	206	182	226	182	198
				13Asa29	13Asa	168	178	132	132	193	193	228	254	182	184	182	182
				13Asa3	13Asa	190	192	162	164	188	192	228	254	182	204	192	192
				13Asa30	13Asa	172	174	158	190	187	187	206	206	184	204	182	182
				13Asa31	13Asa	176	188	150	150	187	192	206	216	204	242	182	182
				13Asa32	13Asa	168	168	150	150	190	208	204	274	190	202	182	182
				13Asa33	13Asa	166	168	162	164	191	193	206	222	182	182	182	182
				13Asa34	13Asa	168	176	132	158	145	206	228	242	192	204	174	182
				13Asa4	13Asa	170	214	148	162	190	193	206	256	182	182	182	182
				13Asa5	13Asa	190	228	158	164	188	193	216	228	182	202	182	182
				13Asa6	13Asa	162	168	162	188	177	191	242	242	192	204	192	192
				13Asa7	13Asa	162	190	162	188	187	193	204	248	204	204	182	182
				13Asa8	13Asa	166	168	148	188	191	192	204	222	182	204	182	182
				13Asa9	13Asa	168	202	162	188	187	206	206	256	182	204	184	184
				12Ron1	12Ron	166	166	156	180	192	198	198	206	184	194	184	194
Norway	Rønset	61.1983	5.28495	12Ron10	12Ron	166	176	156	180	188	206	212	230	184	186	182	182
				12Ron11	12Ron	166	166	180	180	177	193	206	230	186	192	182	182
				12Ron12	12Ron	174	176	154	180	192	195	198	206	184	194	182	182
				12Ron13	12Ron	166	166	180	180	188	192	206	252	190	194	182	182
				12Ron14	12Ron	164	190	162	180	188	193	198	204	186	192	182	196
				12Ron15	12Ron	164	170	156	156	192	193	206	258	184	186	184	184
				12Ron16	12Ron	164	176	148	156	181	193	206	242	182	186	184	184
				12Ron17	12Ron	166	168	164	174	208	210	226	228	204	204	182	182
				12Ron18	12Ron	166	170	156	180	192	195	226	258	184	186	182	184
				12Ron19	12Ron	166	192	154	158	181	191	198	206	186	194	182	182
				12Ron2	12Ron	166	176	164	180	188	198	198	242	192	194	182	182
				12Ron20	12Ron	166	166	132	156	193	208	198	198	194	202	184	184
				12Ron21	12Ron	166	226	154	156	181	193	198	240	192	192	182	182
				12Ron22	12Ron	164	170	156	156	192	192	206	226	184	186	182	184
				12Ron23	12Ron	166	166	156	182	192	193	206	214	192	192	182	182
				12Ron24	12Ron	164	166	180	180	193	198	206	206	186	194	182	182
				12Ron25	12Ron	190	200	168	180	193	193	206	206	186	194	182	182
				12Ron26	12Ron	166	166	158	180	188	206	198	230	182	184	182	182
				12Ron27	12Ron	166	166	156	176	192	193	204	206	186	192	182	182
				12Ron28	12Ron	192	230	156	180	187	193	198	214	182	186	182	182
				12Ron29	12Ron	166	166	154	158	180	193	198	212	190	194	182	190
				12Ron3	12Ron	166	166	164	180	187	188	198	198	190	192	182	190
				12Ron30	12Ron	166	166	156	158	191	206	198	206	186	192	182	0
				12Ron31	12Ron	166	166	158	190	206	210	212	216	182	186	182	182
				12Ron32	12Ron	166	166	180	180	188	193	198	214	184	194	182	182
				12Ron33	12Ron	166	192	162	190	177	190	204	226	182	206	182	196
				12Ron34	12Ron	166	176	150	176	193	206	206	230	186	192	182	182
				12Ron35	12Ron	166	166	150	158	188	192	198	198	194	194	182	184
				12Ron4	12Ron	166	168	154	156	187	195	214	214	182	192	182	182
				12Ron5	12Ron	166	166	156	158	188	198	198	206	186	194	182	182
				12Ron6	12Ron	166	166	154	162	145	193	206	246	190	192	182	182
				12Ron7	12Ron	166	166	146	146	188	188	198	206	182	192	182	0
				12Ron8	12Ron	166	166	158	160	193	193	206	254	186	194	0	0
				12Ron9	12Ron	166	166	146	158	188	193	198	246	192	192	182	0
Norway	Eitestrandi	61.0647	6.43491	11Eit1	11Eit	176	204	146	186	184	208	226	260	190	202	184	184
				11Eit10	11Eit	166	166	164	164	177	193	248	248	190	204	182	182
				11Eit11	11Eit	166	192	150	150	192	192	202	254	190	192	184	184
				11Eit12	11Eit	176	176	146	146	192	206	204	204	194	204	194	194
				11Eit13	11Eit	166	166	158	158	175	206	220	242	192	194	184	184
				11Eit14	11Eit	174	174	132	132	188	202	204	258	192	194	192	192
				11Eit15	11Eit	168	176	156	156	177	192	242	246	182	192	182	192
				11Eit16	11Eit	166	166	150	150	192	210	198	242	182	192	184	184
				11Eit17	11Eit	166	166	164	166	192	195	206	256	192	204	192	192
				11Eit18	11Eit	174	220	164	164	193	202	230	254	190	192	190	192
				11Eit19	11Eit	166	192	190	190	177	188	242	242	190	192	184	184
				11Eit2	11Eit	176	192	154	162	177	192	226	248	202	238	0	0
				11Eit20	11Eit	168	176	132	146	188	192	242	242	190	204	184	184
				11Eit21	11Eit	166	192	156	190	188	202	244	244	186	192	182	182
				11Eit22	11Eit	166	178	170	170	188	192	204	256	182	194	184	184
				11Eit23	11Eit	192	212	186	190	195	210	198	254	190	192	184	184
				11Eit24	11Eit	166	174	154	154	187	192	254	266	184	192	182	182
				11Eit25	11Eit	174	212	158	162	177	192	248	258	190	190	186	186
				11Eit26	11Eit	176	192	150	166	192	206	242	242	190	192	182	182
				11Eit27	11Eit	168	192	158	164	180	195	198	256	186	192	0	0
				11Eit28	11Eit	176	192	154	166	192	202	198	218	184	192	182	182
				11Eit29	11Eit	192	192	158	166	202	202	242	254	190	192	192	192
				11Eit3	11Eit	166	166	186	186	188	192	244	248	182	238	182	182
				11Eit30	11Eit	166	166	154	158	145	177	198	226	192	204	182	184
				11Eit31	11Eit	166	220	152	158	187	188	204	246	204	204	182	184
				11Eit32	11Eit	166	166	156	158	177	177	242	242	190	204	182	182
				11Eit33	11Eit	176	204	154	186	192	193	226	248	184	202	182	184
				11Eit34	11Eit	174	188	164	164	177	187	206	218	192	204	192	204
				11Eit35	11Eit	174	174	164	164	177	193	198	206	204	0	182	182
				11Eit4	11Eit	168	188	164	164	0	0	206	206	190	194	182	182
				11Eit5	11Eit	166	192	150	164	187	192	198	206	190	190	182	190
				11Eit6	11Eit	168	176	154	162	177	192	198	248	184	202	182	182
				11Eit7	11Eit	166	174	150	174	177	192	204	226	188	202	182	182
				11Eit8	11Eit	166	166	154	154	187	192	198	254	182	188	182	182
				11Eit9	11Eit	168	176	162	164	192	193	204	248	184	200	182	182
Norway	Klyvelia	60.1994	5.51336	10Kly1	10Kly	168	190	166	190	192	192	204	232	192	238	182	182
				10Kly10	10Kly	168	170	154	154	183	188	204	204	184	202	182	182
				10Kly11	10Kly	164	236	164	168	188	208	226	286	182	182	182	182
				10Kly12	10Kly	166	176	166	168	192	210	198	208	182	192	182	182
				10Kly13	10Kly	172	236	154	190	177	184	208	262	182	184	182	182
				10Kly14	10Kly	170	206	156	182	192	202	246	264	184	194	182	182
				10Kly15	10Kly	168	240	172	172	177	188	206	278	182	192	182	192
				10Kly16	10Kly	170	196	150	162	192	192	246	270	192	194	182	184
				10Kly17	10Kly	166	234	166	174	188	192	198	258	192	192	184	184
				10Kly18	10Kly	166	178	174	174	184	192	210	274	182	192	182	182
				10Kly19	10Kly	168	234	162	172	177	187	208	212	182	184	182	182
				10Kly2	10Kly	166	178	150	150	187	188	202	222	192	210	184	196
				10Kly20	10Kly	166	200	166	166	188	192	246	246	182	192	182	182
				10Kly21	10Kly	164	170	166	172	192	208	218	234	182	202	184	184
				10Kly22	10Kly	166	172	134	154	183	193	208	210	192	202	182	182
				10Kly23	10Kly	166	166	132	134	190	191	198	214	184	192	182	182
				10Kly24	10Kly	168	172	154	154	188	192	204	232	182	238	182	182
				10Kly25	10Kly	164	190	164	188	180	187	196	204	192	202	182	184
				10Kly26	10Kly	166	196	168	188	177	191	198	204	192	202	182	182
				10Kly27	10Kly	170	172	150	158	169	202	244	274	192	238	184	184
				10Kly28	10Kly	166	174	164	188	192	210	226	256	202	204	182	182
				10Kly29	10Kly	168	178	154	180	177	187	198	226	182	202	184	184
				10Kly3	10Kly	168	178	180	180	187	192	218	220	184	204	182	182
				10Kly30	10Kly	166	178	152	152	192	210	198	206	202	204	202	202
				10Kly31	10Kly	170	190	156	156	187	202	202	246	190	192	182	182
				10Kly32	10Kly	168	172	192	192	143	192	198	246	202	238	184	184
				10Kly33	10Kly	168	168	154	166	184	187	216	232	192	192	182	184
				10Kly34	10Kly	166	168	146	180	187	192	204	218	184	238	184	184
				10Kly35	10Kly	168	172	154	156	191	192	198	262	190	192	182	182
				10Kly4	10Kly	166	168	168	182	177	188	204	222	202	202	182	182
				10Kly5	10Kly	168	190	146	180	187	193	244	258	182	190	182	182
				10Kly6	10Kly	190	192	150	190	177	192	204	250	184	184	182	182
				10Kly7	10Kly	166	166	154	168	177	188	232	240	182	190	182	182
				10Kly8	10Kly	188	220	154	160	192	192	222	284	204	238	182	184
				10Kly9	10Kly	166	172	154	154	192	192	198	240	192	202	182	184
Norway	Hildal	59.9911	6.56968	9Hil1	9Hil	168	236	150	166	184	192	218	264	190	198	184	184
				9Hil10	9Hil	172	206	132	154	206	210	218	260	186	186	184	184
				9Hil11	9Hil	178	206	150	154	177	192	218	246	182	186	182	184
				9Hil12	9Hil	164	176	154	156	184	192	206	226	186	190	182	182
				9Hil13	9Hil	190	232	150	150	188	192	198	220	182	184	184	184
				9Hil14	9Hil	174	174	148	164	190	192	220	220	204	204	174	182
				9Hil15	9Hil	174	178	162	164	188	192	206	246	184	192	184	184
				9Hil16	9Hil	166	166	152	166	188	192	220	228	184	186	184	184
				9Hil17	9Hil	166	230	150	168	192	192	198	206	192	204	182	182
				9Hil18	9Hil	166	166	162	166	177	192	198	242	192	204	182	182
				9Hil19	9Hil	166	232	150	166	192	192	218	220	186	198	182	184
				9Hil2	9Hil	166	180	154	162	192	198	218	246	186	204	174	182
				9Hil20	9Hil	192	206	150	164	192	192	218	220	186	186	182	184
				9Hil21	9Hil	166	192	162	168	191	192	218	264	182	198	182	184
				9Hil22	9Hil	166	232	164	166	188	193	198	198	182	192	182	182
				9Hil23	9Hil	162	172	154	176	169	188	198	220	192	192	182	204
				9Hil24	9Hil	162	232	154	166	177	188	220	220	192	204	182	204
				9Hil25	9Hil	164	164	164	166	192	193	214	242	186	186	182	182
				9Hil26	9Hil	166	232	156	176	184	193	220	282	182	190	182	182
				9Hil27	9Hil	162	166	164	186	180	193	226	244	184	204	182	182
				9Hil28	9Hil	166	178	132	154	177	177	204	244	182	184	182	182
				9Hil29	9Hil	166	180	150	164	177	192	220	220	182	184	182	182
				9Hil3	9Hil	166	174	156	164	190	192	218	246	192	192	182	182
				9Hil30	9Hil	166	178	150	150	143	193	220	220	192	198	182	182
				9Hil31	9Hil	166	222	166	182	188	193	226	244	186	198	182	182
				9Hil32	9Hil	166	180	150	162	193	206	218	252	198	204	182	182
				9Hil33	9Hil	166	232	156	162	177	193	198	218	198	204	182	182
				9Hil34	9Hil	166	166	164	166	192	193	218	218	204	204	182	182
				9Hil35	9Hil	174	184	158	164	169	193	218	226	192	200	182	184
				9Hil4	9Hil	172	174	164	168	192	193	224	226	182	192	184	204
				9Hil5	9Hil	162	176	154	166	191	192	206	218	182	204	182	182
				9Hil6	9Hil	168	168	156	164	188	206	198	242	192	204	182	182
				9Hil7	9Hil	166	0	150	154	190	192	198	242	182	194	184	184
				9Hil8	9Hil	164	166	150	164	169	177	198	264	182	192	182	184
				9Hil9	9Hil	166	174	168	176	177	177	226	228	182	204	182	182
Norway	Målandsdalen	59.117	6.2104	8Mal1	8Mal	168	202	154	162	184	187	194	196	186	204	0	0
				8Mal10	8Mal	166	174	180	180	192	208	226	228	192	194	198	199
				8Mal11	8Mal	166	174	178	178	192	198	226	280	192	198	182	184
				8Mal12	8Mal	166	168	132	132	188	206	232	274	186	192	182	182
				8Mal13	8Mal	172	190	156	184	192	225	228	264	192	194	182	184
				8Mal14	8Mal	168	188	156	174	169	180	204	238	182	192	182	192
				8Mal15	8Mal	168	176	150	162	143	208	202	202	198	198	182	198
				8Mal16	8Mal	166	172	154	156	177	188	228	264	192	202	184	184
				8Mal17	8Mal	168	198	132	150	191	193	254	270	182	198	182	184
				8Mal18	8Mal	174	222	0	0	184	187	200	220	206	226	182	198
				8Mal19	8Mal	168	194	164	164	177	188	232	248	186	192	198	198
				8Mal2	8Mal	166	192	168	176	143	169	204	204	182	192	182	192
				8Mal20	8Mal	166	168	162	168	187	193	200	282	186	226	182	184
				8Mal21	8Mal	166	172	150	164	169	193	228	232	194	232	182	182
				8Mal22	8Mal	166	168	150	154	177	193	210	232	182	186	184	184
				8Mal23	8Mal	168	172	146	180	177	192	254	264	182	184	184	184
				8Mal24	8Mal	172	190	168	168	188	188	206	228	198	202	184	184
				8Mal25	8Mal	168	242	150	154	188	190	196	254	184	192	182	182
				8Mal26	8Mal	166	166	162	164	192	193	206	254	182	182	184	184
				8Mal27	8Mal	168	172	162	174	188	206	204	216	182	192	182	184
				8Mal28	8Mal	188	202	162	176	188	208	216	220	182	182	184	184
				8Mal29	8Mal	174	232	158	164	151	188	196	226	202	204	184	184
				8Mal3	8Mal	168	178	158	168	143	187	232	282	190	206	182	182
				8Mal30	8Mal	172	172	164	178	180	193	232	270	204	226	184	184
				8Mal31	8Mal	170	242	164	180	190	206	204	228	186	232	182	182
				8Mal32	8Mal	172	220	150	168	192	193	218	228	182	206	184	184
				8Mal33	8Mal	168	188	156	164	143	225	210	218	182	206	184	184
				8Mal34	8Mal	168	174	132	132	187	188	204	210	182	192	198	198
				8Mal35	8Mal	168	200	166	190	169	183	222	250	182	190	182	182
				8Mal4	8Mal	166	166	146	188	184	192	206	226	182	186	184	184
				8Mal5	8Mal	168	188	164	168	177	210	208	212	190	198	182	182
				8Mal6	8Mal	172	198	164	164	145	177	214	218	182	190	182	182
				8Mal7	8Mal	172	188	150	162	188	188	232	246	186	190	182	198
				8Mal8	8Mal	168	172	146	156	177	192	242	264	182	202	184	184
				8Mal9	8Mal	172	178	150	168	188	192	226	228	202	206	182	182
Norway	Nakkestad	58.0689	7.09116	7Nak1	7Nak	178	228	164	190	188	188	196	198	182	204	198	198
				7Nak10	7Nak	166	168	164	168	169	187	244	260	190	192	190	190
				7Nak11	7Nak	166	176	162	162	193	208	222	232	190	200	182	182
				7Nak12	7Nak	168	168	150	150	180	193	204	226	194	210	184	184
				7Nak13	7Nak	166	166	154	164	188	208	204	226	198	208	184	184
				7Nak14	7Nak	174	174	146	154	143	190	206	224	182	190	184	184
				7Nak15	7Nak	166	166	146	156	177	190	198	212	184	190	182	182
				7Nak16	7Nak	164	176	152	156	187	188	254	270	194	204	184	184
				7Nak17	7Nak	164	188	146	150	206	208	196	206	192	192	182	182
				7Nak18	7Nak	178	188	150	150	188	193	214	228	184	192	182	182
				7Nak19	7Nak	162	184	164	190	184	188	198	228	182	192	182	182
				7Nak2	7Nak	176	198	176	178	192	192	198	248	182	182	182	182
				7Nak20	7Nak	176	226	148	156	188	208	226	238	188	192	182	184
				7Nak21	7Nak	174	176	156	186	188	192	218	232	200	204	182	190
				7Nak22	7Nak	166	174	176	176	187	193	250	272	186	198	184	184
				7Nak23	7Nak	166	176	162	0	145	188	198	218	182	200	182	200
				7Nak24	7Nak	168	174	148	190	183	192	204	240	192	238	182	198
				7Nak25	7Nak	170	174	150	150	187	208	206	270	192	198	188	188
				7Nak26	7Nak	168	196	154	0	183	187	206	228	190	192	184	184
				7Nak27	7Nak	198	204	154	154	192	193	198	232	192	238	184	184
				7Nak28	7Nak	166	166	164	164	174	193	218	236	182	184	184	184
				7Nak29	7Nak	166	216	154	190	145	187	218	226	182	190	182	182
				7Nak3	7Nak	176	220	162	162	188	188	198	198	186	190	182	184
				7Nak30	7Nak	168	176	154	168	188	208	218	226	190	192	184	190
				7Nak31	7Nak	166	174	164	0	188	190	198	218	182	192	198	198
				7Nak32	7Nak	174	176	152	180	187	193	218	254	184	190	184	184
				7Nak33	7Nak	174	226	132	180	181	188	208	208	184	204	182	184
				7Nak34	7Nak	176	234	168	176	180	206	220	246	188	198	182	182
				7Nak35	7Nak	174	174	170	180	192	206	208	226	184	204	184	184
				7Nak4	7Nak	168	176	162	176	192	210	198	198	182	202	184	198
				7Nak5	7Nak	168	176	154	154	182	188	218	218	192	202	184	184
				7Nak6	7Nak	166	220	154	162	206	208	220	226	192	208	184	184
				7Nak7	7Nak	166	204	154	174	145	192	198	198	182	192	184	184
				7Nak8	7Nak	166	168	156	176	175	177	198	218	192	238	194	194
				7Nak9	7Nak	166	178	156	156	145	188	198	198	184	192	184	184
Norway	Bjellandshaugane	58.4462	8.53495	6Bje1	6Bje	170	204	168	168	163	177	206	252	184	190	182	182
				6Bje10	6Bje	176	210	176	176	206	210	226	248	184	192	184	184
				6Bje11	6Bje	166	168	154	190	143	193	222	226	184	238	182	0
				6Bje12	6Bje	166	166	150	154	177	193	218	240	192	204	198	198
				6Bje13	6Bje	220	226	168	174	177	188	222	256	182	208	182	182
				6Bje14	6Bje	166	168	160	162	187	188	208	242	182	192	184	184
				6Bje15	6Bje	166	178	162	168	177	177	226	270	192	202	182	182
				6Bje16	6Bje	166	198	150	162	143	193	196	218	192	192	182	196
				6Bje17	6Bje	172	204	164	166	192	192	218	222	184	192	182	182
				6Bje18	6Bje	170	220	156	156	193	206	218	256	190	190	182	184
				6Bje19	6Bje	166	184	154	190	192	193	226	226	182	204	202	202
				6Bje2	6Bje	166	172	166	166	187	192	218	242	192	208	184	184
				6Bje20	6Bje	172	224	168	174	187	192	198	248	188	188	184	184
				6Bje21	6Bje	166	192	154	154	187	187	222	226	184	208	184	184
				6Bje22	6Bje	166	224	168	168	187	192	198	208	188	218	182	188
				6Bje23	6Bje	166	170	154	154	192	198	194	248	184	192	184	184
				6Bje24	6Bje	166	166	164	178	177	208	198	208	192	204	182	182
				6Bje25	6Bje	220	220	152	190	169	177	196	208	192	192	182	182
				6Bje26	6Bje	172	236	168	184	169	210	212	222	192	192	182	186
				6Bje27	6Bje	166	178	162	162	192	193	208	212	192	204	182	184
				6Bje28	6Bje	198	224	166	174	188	192	202	218	190	192	184	184
				6Bje29	6Bje	166	172	154	154	183	187	208	220	0	0	180	182
				6Bje3	6Bje	166	178	162	162	192	193	208	212	192	204	182	184
				6Bje30	6Bje	172	220	154	174	187	206	202	232	188	192	184	184
				6Bje31	6Bje	192	220	150	154	193	193	232	240	190	208	202	202
				6Bje32	6Bje	166	192	150	154	191	193	204	264	190	208	184	184
				6Bje4	6Bje	166	220	146	174	177	206	222	226	192	200	182	184
				6Bje5	6Bje	166	174	142	158	198	198	208	262	184	192	182	182
				6Bje6	6Bje	166	174	152	176	193	208	226	238	184	192	182	182
				6Bje7	6Bje	166	166	168	176	187	198	216	248	192	192	184	184
				6Bje8	6Bje	166	166	132	164	193	210	248	264	182	182	184	184
				6Bje9	6Bje	166	174	164	178	191	193	228	232	190	192	184	184
Norway	Tangvald	59.0165	9.69493	5Tan1	5Tan	168	168	146	164	192	210	220	226	190	204	184	198
				5Tan10	5Tan	166	178	154	190	187	192	204	218	204	238	182	182
				5Tan11	5Tan	166	174	162	162	180	184	222	238	204	222	184	184
				5Tan12	5Tan	224	224	184	184	208	210	204	238	192	200	184	184
				5Tan13	5Tan	166	168	176	176	193	193	230	248	182	182	182	182
				5Tan14	5Tan	166	178	164	194	169	208	204	250	190	204	184	184
				5Tan15	5Tan	170	180	150	154	187	190	230	232	206	206	182	182
				5Tan16	5Tan	166	166	178	178	180	188	228	246	192	202	184	184
				5Tan17	5Tan	166	180	154	154	191	193	208	218	204	206	184	184
				5Tan18	5Tan	166	178	146	146	175	192	244	250	188	192	182	182
				5Tan2	5Tan	164	176	132	190	177	208	214	226	184	188	184	184
				5Tan20	5Tan	166	234	132	132	145	175	226	230	198	204	182	184
				5Tan21	5Tan	172	178	164	164	192	193	206	228	184	204	184	184
				5Tan22	5Tan	166	168	132	174	187	192	228	250	182	192	184	184
				5Tan23	5Tan	174	176	154	174	143	180	218	230	182	192	0	0
				5Tan24	5Tan	176	242	170	176	193	198	236	246	0	0	182	198
				5Tan25	5Tan	178	178	164	192	206	208	218	254	0	0	180	182
				5Tan26	5Tan	222	232	150	190	180	188	218	236	182	192	182	182
				5Tan27	5Tan	196	218	174	174	177	208	220	228	182	182	184	184
				5Tan28	5Tan	178	220	162	164	188	191	218	240	182	192	182	184
				5Tan29	5Tan	166	178	156	156	193	210	222	248	182	240	184	184
				5Tan3	5Tan	166	166	168	168	206	208	198	264	188	192	188	190
				5Tan30	5Tan	168	178	164	168	190	193	228	250	182	190	182	182
				5Tan31	5Tan	176	236	164	164	206	225	196	240	182	186	184	184
				5Tan32	5Tan	178	188	174	174	175	188	222	228	186	192	182	186
				5Tan33	5Tan	168	178	154	154	188	206	214	258	182	192	182	182
				5Tan34	5Tan	168	172	150	190	177	180	214	218	182	182	182	182
				5Tan4	5Tan	168	168	158	168	188	191	230	244	182	192	182	184
				5Tan5	5Tan	166	196	164	190	184	206	198	246	182	222	182	184
				5Tan6	5Tan	168	168	158	158	180	180	240	252	192	204	182	184
				5Tan7	5Tan	170	182	150	184	177	206	228	228	182	192	182	184
				5Tan8	5Tan	166	168	182	182	180	187	218	240	192	202	0	0
				5Tan9	5Tan	166	178	190	190	145	193	218	226	200	204	182	184
Norway	Fjugstad	59.3605	10.46	Fj56	Fj	164	184	158	158	169	193	218	242	182	184	198	198
				Fj57	Fj	172	172	160	164	177	192	258	271	190	204	0	0
				Fj58	Fj	166	172	150	168	177	188	204	228	182	192	184	184
				Fj59	Fj	176	200	146	164	169	192	206	248	192	192	182	184
				Fj60	Fj	166	168	162	0	177	192	198	226	182	238	182	184
				Fj61	Fj	166	168	168	168	169	208	226	234	182	182	182	182
				Fj62	Fj	162	266	164	164	188	193	192	272	182	186	184	184
				Fj63	Fj	166	172	166	190	202	208	204	248	182	192	184	184
				Fj64	Fj	176	188	152	164	143	187	226	226	184	192	182	184
				Fj65	Fj	166	200	168	168	188	188	204	228	182	192	184	184
				Fj66	Fj	166	172	152	166	202	208	200	242	192	238	184	184
				Fj67	Fj	166	220	158	188	187	192	254	262	182	192	182	182
				Fj68	Fj	166	218	180	190	187	188	226	228	192	192	184	184
				Fj69	Fj	216	262	156	156	187	190	200	218	182	186	184	184
				Fj70	Fj	206	216	158	164	187	208	226	258	192	204	182	182
				Fj71	Fj	172	196	166	188	193	208	200	218	186	192	182	182
				Fj72	Fj	166	166	158	178	188	192	204	242	186	192	186	192
				Fj73	Fj	200	260	132	160	177	187	196	226	192	202	198	198
				Fj74	Fj	196	240	158	190	202	208	216	218	182	186	182	182
				Fj75	Fj	188	264	158	180	192	193	222	254	182	192	184	184
				Fj76	Fj	172	172	168	168	187	208	204	228	182	204	182	184
				Fj77	Fj	164	166	168	168	188	192	228	262	182	192	184	184
				Fj78	Fj	172	234	150	166	169	190	200	218	192	192	182	192
				Fj79	Fj	166	172	168	184	169	187	226	274	182	192	182	182
				Fj80	Fj	164	166	168	190	177	187	208	226	182	192	184	184
				Fj81	Fj	166	200	150	160	192	208	200	200	192	202	182	182
				Fj82	Fj	166	172	160	164	192	192	204	242	192	192	184	184
				Fj83	Fj	166	166	160	168	193	193	196	258	192	192	182	182
				Fj84	Fj	164	168	154	156	191	193	204	248	184	192	184	192
				Fj85	Fj	166	166	154	174	192	208	226	228	184	224	182	184
				Fj86	Fj	166	166	150	182	177	192	196	200	182	192	182	182
				Fj87	Fj	174	178	174	174	187	208	204	238	192	204	182	182
Norway	Refsnes	59.4471	10.6183	4Ref1	4Ref	174	178	170	190	187	187	200	232	190	192	184	184
				4Ref10	4Ref	166	168	174	178	187	187	208	240	192	204	182	182
				4Ref11	4Ref	166	166	162	164	180	208	228	230	204	206	184	184
				4Ref12	4Ref	166	174	132	180	180	187	228	240	182	204	182	182
				4Ref13	4Ref	164	174	150	168	187	192	212	246	192	212	182	198
				4Ref14	4Ref	166	166	164	180	187	192	198	212	182	238	182	182
				4Ref15	4Ref	174	218	168	182	187	190	198	246	182	238	182	186
				4Ref16	4Ref	166	178	132	150	180	191	218	246	182	204	182	198
				4Ref17	4Ref	166	230	164	166	187	188	204	208	184	238	182	182
				4Ref18	4Ref	166	174	154	168	187	190	212	226	182	238	182	182
				4Ref19	4Ref	174	174	150	166	187	192	212	246	182	238	182	182
				4Ref2	4Ref	166	166	132	166	188	191	212	222	184	190	184	184
				4Ref20	4Ref	204	242	156	160	188	208	206	226	182	204	184	184
				4Ref21	4Ref	176	220	158	176	188	225	204	218	202	204	184	184
				4Ref22	4Ref	200	200	176	176	187	192	204	204	182	238	182	182
				4Ref23	4Ref	166	200	174	176	169	188	198	222	182	190	182	182
				4Ref24	4Ref	168	168	132	164	180	180	204	220	192	204	184	184
				4Ref25	4Ref	168	198	132	162	188	192	204	254	182	202	182	184
				4Ref26	4Ref	166	184	154	154	183	192	234	248	182	242	184	184
				4Ref27	4Ref	168	260	166	176	169	180	204	230	182	204	184	184
				4Ref28	4Ref	168	176	146	168	169	180	232	242	182	228	182	0
				4Ref29	4Ref	166	168	168	190	180	192	226	250	182	198	184	184
				4Ref3	4Ref	166	226	182	190	187	188	204	204	202	238	182	184
				4Ref30	4Ref	202	260	132	132	169	169	204	226	228	228	184	184
				4Ref31	4Ref	166	200	164	168	187	208	228	228	204	204	182	182
				4Ref32	4Ref	168	168	132	164	180	208	198	224	184	184	182	182
				4Ref34	4Ref	168	198	168	186	192	193	204	214	182	182	184	184
				4Ref4	4Ref	168	178	168	190	187	188	232	240	192	238	182	182
				4Ref5	4Ref	168	178	168	168	192	202	214	216	204	238	184	184
				4Ref6	4Ref	166	166	190	190	187	191	250	280	224	238	182	198
				4Ref7	4Ref	166	168	152	168	188	193	226	234	192	204	192	192
				4Ref8	4Ref	166	166	168	182	177	188	204	246	200	238	182	182
				4Ref9	4Ref	166	198	150	158	177	177	218	228	190	204	182	184
Norway	Norderåsen	59.6808	10.7768	No15	No	176	178	162	162	187	188	226	238	238	240	182	198
				No16	No	176	198	162	170	187	188	212	222	182	182	184	184
				No17	No	166	178	158	176	188	188	204	226	190	192	184	184
				No18	No	176	180	162	176	187	188	222	266	200	238	184	184
				No19	No	166	248	150	174	188	202	236	248	186	190	184	184
				No21	No	168	178	162	166	187	192	226	248	208	238	184	184
				No22	No	176	256	174	186	188	188	220	252	192	192	184	184
				No23	No	166	166	174	174	193	193	228	248	182	204	182	182
				No24	No	166	168	150	162	188	192	218	226	182	182	184	184
				No25	No	176	210	162	162	187	188	234	234	182	182	182	192
				No26	No	176	178	164	174	184	188	198	226	0	0	186	198
				No27	No	174	178	152	152	188	198	204	226	190	192	182	184
				No28	No	166	166	162	176	184	187	198	226	190	204	182	184
				No29	No	178	178	162	168	187	187	226	228	182	214	184	184
				No30	No	176	200	174	188	187	210	198	226	192	238	184	184
				No31	No	166	188	176	176	193	208	226	280	190	204	184	184
				No32	No	166	176	174	174	187	188	226	254	182	204	182	182
				No33	No	178	188	140	162	172	216	226	248	182	184	182	184
				No34	No	178	178	164	168	188	188	226	240	196	212	184	184
				No35	No	200	256	174	186	188	188	222	248	182	202	184	184
				No36	No	178	178	156	156	187	198	206	226	182	182	182	184
				No37	No	178	188	174	190	184	192	226	248	182	238	184	184
				No38	No	178	178	152	174	188	220	226	248	182	238	184	198
				No39	No	172	176	164	164	188	192	214	226	182	190	182	184
				No40	No	174	176	158	174	192	193	240	254	182	238	182	184
				No41	No	178	178	174	176	187	208	226	248	192	238	184	184
				No42	No	176	186	162	190	187	188	226	226	182	202	184	184
				No43	No	188	236	164	174	187	188	226	226	190	192	182	184
				No44	No	228	234	150	174	184	187	200	200	184	238	182	184
				No45	No	188	234	174	182	174	188	218	226	182	238	182	182
				No46	No	178	178	162	174	188	208	248	276	192	192	182	182
				No47	No	178	188	150	176	187	208	206	248	192	238	182	184
Norway	Nordre Pollen	59.7505	10.7654	3Npo1	3Npo	178	178	182	186	173	180	212	254	182	186	184	184
				3Npo10	3Npo	166	230	170	182	188	193	222	228	190	200	184	184
				3Npo11	3Npo	166	226	150	182	180	193	222	228	192	200	184	184
				3Npo12	3Npo	166	168	152	162	188	192	222	252	192	200	184	184
				3Npo13	3Npo	166	178	166	182	193	206	222	222	182	192	184	184
				3Npo14	3Npo	166	176	166	176	0	0	226	252	200	238	184	184
				3Npo15	3Npo	176	226	160	166	192	193	222	240	190	192	184	184
				3Npo16	3Npo	166	166	150	150	187	188	226	256	190	192	182	184
				3Npo17	3Npo	166	168	188	188	177	180	222	258	184	190	184	184
				3Npo18	3Npo	166	192	160	182	180	180	222	258	186	204	182	184
				3Npo2	3Npo	166	222	176	186	143	187	222	248	192	192	182	184
				3Npo20	3Npo	166	232	150	174	187	188	198	228	182	202	184	184
				3Npo21	3Npo	166	176	132	148	180	208	226	226	182	190	184	184
				3Npo22	3Npo	166	166	162	168	180	188	214	248	192	200	182	192
				3Npo23	3Npo	166	240	166	166	188	210	212	220	192	192	184	184
				3Npo24	3Npo	168	226	182	182	187	188	208	228	182	186	184	184
				3Npo25	3Npo	166	166	182	182	180	208	204	222	192	204	182	184
				3Npo26	3Npo	166	168	182	182	180	187	208	222	186	192	184	184
				3Npo27	3Npo	166	226	154	182	180	187	208	222	184	186	184	184
				3Npo28	3Npo	166	226	182	182	180	188	228	232	184	186	182	184
				3Npo29	3Npo	166	226	158	158	187	195	218	228	186	200	184	184
				3Npo3	3Npo	166	226	160	182	180	187	222	222	192	200	184	184
				3Npo30	3Npo	168	198	132	132	177	180	208	226	182	206	198	198
				3Npo31	3Npo	166	178	162	162	193	225	204	250	182	204	186	186
				3Npo32	3Npo	166	172	156	164	192	193	218	278	192	200	184	184
				3Npo33	3Npo	166	168	156	172	195	225	218	218	182	192	182	192
				3Npo34	3Npo	166	168	152	156	191	195	204	218	182	238	184	184
				3Npo35	3Npo	180	180	154	190	173	208	218	228	184	238	196	198
				3Npo4	3Npo	166	166	132	162	193	193	198	206	186	192	182	184
				3Npo5	3Npo	166	198	154	164	182	192	222	226	182	184	182	182
				3Npo6	3Npo	166	222	162	190	177	192	222	248	200	238	182	182
				3Npo7	3Npo	166	226	174	176	208	210	198	212	182	192	184	184
				3Npo8	3Npo	166	178	154	186	192	193	198	256	182	186	184	184
				3Npo9	3Npo	168	186	170	170	177	187	198	222	182	200	182	184
Norway	Tronstad	59.8857	10.2557	2Tro1	2Tro	166	190	150	182	192	193	218	226	184	204	182	184
				2Tro10	2Tro	174	200	166	178	206	208	228	248	192	192	0	0
				2Tro11	2Tro	166	222	164	164	187	192	226	250	182	204	184	184
				2Tro12	2Tro	168	188	174	174	191	206	198	226	190	192	182	182
				2Tro13	2Tro	178	214	132	150	193	206	228	242	182	202	182	182
				2Tro14	2Tro	166	172	132	174	188	192	204	226	192	204	182	182
				2Tro15	2Tro	168	180	150	178	188	208	218	272	184	192	184	184
				2Tro16	2Tro	164	180	168	174	188	188	226	272	182	184	184	184
				2Tro17	2Tro	198	232	152	194	177	208	230	248	204	230	188	188
				2Tro18	2Tro	168	174	152	186	143	198	242	268	190	192	184	184
				2Tro19	2Tro	168	228	148	164	187	193	218	248	182	192	182	182
				2Tro2	2Tro	172	192	156	178	182	192	218	226	192	192	182	182
				2Tro20	2Tro	198	198	174	176	177	184	228	242	182	190	184	184
				2Tro21	2Tro	166	200	164	182	190	190	208	232	190	192	182	182
				2Tro22	2Tro	166	214	150	154	187	198	212	218	202	202	182	184
				2Tro23	2Tro	166	202	164	182	192	192	198	218	182	192	182	182
				2Tro24	2Tro	166	176	174	190	177	187	204	212	190	190	184	184
				2Tro25	2Tro	166	166	154	162	192	208	226	266	182	192	182	182
				2Tro26	2Tro	178	202	152	168	202	208	208	218	192	200	184	184
				2Tro27	2Tro	174	200	150	190	188	191	200	222	192	192	184	184
				2Tro28	2Tro	168	200	168	168	188	193	198	198	182	182	182	184
				2Tro29	2Tro	166	188	132	132	192	192	222	256	184	192	184	184
				2Tro3	2Tro	168	174	150	152	180	206	212	268	190	192	182	182
				2Tro30	2Tro	166	174	156	174	206	206	218	232	182	184	184	184
				2Tro31	2Tro	166	200	132	150	169	200	212	256	192	238	182	192
				2Tro32	2Tro	166	188	168	180	187	193	198	238	182	182	182	184
				2Tro33	2Tro	168	172	150	176	184	188	226	256	182	184	182	182
				2Tro34	2Tro	168	178	164	174	188	206	218	248	190	192	198	198
				2Tro4	2Tro	166	172	146	156	184	190	224	254	190	202	184	184
				2Tro5	2Tro	166	178	146	186	187	192	226	248	184	192	182	182
				2Tro6	2Tro	168	204	152	156	188	193	196	224	192	192	184	184
				2Tro7	2Tro	166	182	150	150	173	187	200	218	186	238	184	184
				2Tro8	2Tro	178	196	150	156	143	180	240	248	182	190	182	182
				2Tro9	2Tro	168	186	162	174	188	198	212	274	190	192	180	184
Norway	Rotlia	60.645	11.1522	1Rot1	1Rot	192	222	132	168	187	202	198	214	182	182	182	182
				1Rot10	1Rot	162	242	194	194	169	188	198	244	192	202	182	182
				1Rot11	1Rot	166	192	180	180	192	208	198	214	182	204	182	182
				1Rot12	1Rot	168	176	180	180	187	202	204	218	190	190	182	190
				1Rot13	1Rot	166	226	162	168	192	192	204	204	192	202	182	182
				1Rot14	1Rot	180	226	162	168	187	192	202	204	190	202	182	182
				1Rot15	1Rot	176	192	150	194	192	202	208	214	190	190	182	190
				1Rot16	1Rot	184	226	164	168	187	192	202	240	200	202	182	182
				1Rot17	1Rot	176	200	150	150	187	208	214	224	190	192	184	184
				1Rot18	1Rot	172	252	156	156	202	208	214	218	192	202	182	182
				1Rot19	1Rot	168	226	186	186	187	208	198	204	182	184	184	184
				1Rot2	1Rot	166	166	168	176	187	208	204	254	192	192	182	184
				1Rot20	1Rot	166	176	150	180	208	208	204	214	190	204	182	186
				1Rot21	1Rot	176	178	156	168	145	208	214	264	204	204	182	182
				1Rot22	1Rot	166	166	168	168	169	192	198	206	192	204	182	188
				1Rot24	1Rot	168	226	150	168	192	208	198	214	190	204	0	0
				1Rot25	1Rot	166	166	158	158	187	192	204	204	190	192	0	0
				1Rot26	1Rot	166	168	162	168	187	192	206	254	182	192	182	182
				1Rot27	1Rot	166	168	156	168	187	208	198	218	182	192	180	182
				1Rot28	1Rot	176	178	140	168	192	208	204	204	190	200	182	182
				1Rot29	1Rot	172	176	156	156	187	198	198	204	190	192	182	182
				1Rot3	1Rot	172	226	140	194	206	208	214	224	182	204	184	184
				1Rot30	1Rot	168	172	178	178	169	187	198	206	182	184	182	182
				1Rot31	1Rot	166	168	180	180	143	208	204	256	182	204	182	182
				1Rot32	1Rot	166	172	162	162	208	208	204	240	186	190	182	182
				1Rot33	1Rot	168	198	132	168	169	206	202	214	202	204	182	182
				1Rot4	1Rot	176	198	150	176	145	206	214	222	182	200	182	182
				1Rot5	1Rot	192	226	160	168	169	208	198	254	182	192	0	0
				1Rot6	1Rot	166	224	150	168	191	192	198	254	182	204	182	182
				1Rot7	1Rot	166	166	150	150	192	192	204	218	190	190	182	182
				1Rot8	1Rot	168	180	164	180	191	202	206	224	182	182	182	182
				1Rot9	1Rot	166	226	132	158	187	187	198	254	182	202	182	184
Sweden	Åkerås	57.283	14.067	Aak1	Aak	166	230	164	164	184	187	218	226	190	192	184	184
				Aak11	Aak	166	166	152	152	184	192	206	250	192	202	182	198
				Aak12	Aak	166	166	150	168	184	192	198	214	192	192	184	198
				Aak14	Aak	166	166	164	164	184	184	218	226	192	192	0	0
				Aak15	Aak	166	188	162	162	192	192	198	226	186	192	182	198
				Aak16	Aak	188	230	164	168	184	210	198	206	192	202	184	198
				Aak17	Aak	166	166	160	160	187	195	226	228	192	204	182	182
				Aak18	Aak	166	230	142	158	192	193	220	226	192	202	198	198
				Aak19	Aak	166	166	150	150	184	210	214	226	192	192	182	198
				Aak2	Aak	166	166	164	164	184	192	218	226	190	192	184	184
				Aak20	Aak	166	166	150	150	184	193	198	226	192	192	182	192
				Aak21	Aak	166	166	158	160	169	184	224	226	192	192	184	184
				Aak22	Aak	166	166	158	160	169	184	226	226	192	192	184	184
				Aak23	Aak	166	210	152	152	169	192	218	218	188	192	182	184
				Aak24	Aak	166	224	158	158	184	202	226	232	192	210	184	184
				Aak3	Aak	166	166	168	168	184	187	218	244	192	202	182	192
				Aak4	Aak	166	166	168	168	169	192	198	226	190	202	198	0
				Aak6	Aak	166	166	164	164	184	190	218	254	192	194	182	182
				Aak8	Aak	188	188	162	164	184	192	218	226	192	192	182	184
				Aak9	Aak	166	184	168	168	184	184	198	248	192	192	184	184
Sweden	Ehd	57.233	13.983	Edh1	Edh	168	172	160	160	145	192	226	228	182	192	182	182
				Edh10	Edh	166	168	162	174	188	193	232	234	184	192	0	0
				Edh11	Edh	0	0	162	162	180	193	0	0	192	192	182	182
				Edh12	Edh	172	234	132	184	193	220	232	238	182	192	182	182
				Edh13	Edh	168	172	160	184	192	193	220	266	184	192	182	182
				Edh14	Edh	168	172	152	176	191	193	222	264	182	192	182	182
				Edh15	Edh	166	168	164	164	180	198	228	230	182	190	184	184
				Edh16	Edh	168	168	162	176	193	193	222	228	200	200	182	182
				Edh18	Edh	166	188	176	176	180	214	220	230	190	200	182	192
				Edh19	Edh	168	172	160	160	193	193	204	232	192	200	184	184
				Edh2	Edh	174	174	162	176	187	193	202	264	184	192	198	198
				Edh21	Edh	172	232	184	192	193	193	228	232	184	200	182	184
				Edh22	Edh	168	172	164	164	177	191	198	204	192	200	182	182
				Edh23	Edh	172	172	160	162	192	193	196	220	184	184	182	182
				Edh24	Edh	168	172	184	184	180	193	228	266	192	192	0	0
				Edh25	Edh	172	176	132	182	187	191	222	244	192	202	182	184
				Edh26	Edh	168	168	154	162	192	193	220	228	184	192	182	182
				Edh27	Edh	168	176	162	182	191	193	230	270	190	192	182	182
				Edh28	Edh	168	172	154	176	192	193	220	232	200	206	182	182
				Edh29	Edh	168	172	162	176	187	193	228	264	184	192	182	182
				Edh3	Edh	168	172	162	176	193	193	232	232	192	200	182	192
				Edh30	Edh	168	188	154	154	191	193	220	244	190	204	182	182
				Edh5	Edh	168	168	162	184	187	193	228	230	192	192	192	192
				Edh6	Edh	166	168	164	184	180	193	198	232	192	192	184	184
				Edh8	Edh	172	172	162	184	192	193	228	264	184	200	182	182
				Edh9	Edh	166	172	184	188	192	193	206	264	184	192	182	196
				Edhx	Edh	172	180	164	164	177	193	214	232	184	232	182	182
				Ehd7b	Edh	168	172	162	184	187	193	232	264	192	200	182	182
Sweden	Rödjan	57.317	13.983	Ro1	Ro	166	184	132	164	195	202	198	252	182	192	198	198
				Ro10	Ro	168	188	164	164	188	193	202	276	182	182	182	184
				Ro11	Ro	166	188	164	164	172	184	266	270	190	192	182	182
				Ro12	Ro	188	188	164	164	169	188	236	0	182	210	182	182
				Ro15	Ro	166	168	132	182	188	192	232	276	182	192	182	182
				Ro16	Ro	188	190	132	162	188	193	232	236	184	202	182	182
				Ro17	Ro	164	188	184	184	184	184	202	270	182	192	182	184
				Ro18	Ro	188	230	132	162	187	195	202	208	182	182	182	182
				Ro19	Ro	166	182	184	184	184	193	236	266	190	192	182	184
				Ro2	Ro	166	188	164	196	177	188	232	276	192	202	182	182
				Ro20	Ro	172	188	132	168	184	188	202	226	192	226	182	182
				Ro21	Ro	168	188	132	168	188	188	204	236	182	192	182	182
				Ro22	Ro	188	198	162	174	188	193	198	218	182	182	182	182
				Ro23	Ro	176	188	158	164	177	206	204	270	192	194	182	184
				Ro24	Ro	172	196	150	184	177	193	242	278	182	182	184	184
				Ro25	Ro	166	192	132	132	188	192	208	236	182	190	182	182
				Ro26	Ro	166	168	162	162	172	195	202	202	182	190	182	182
				Ro27	Ro	168	182	184	184	177	192	198	270	0	0	184	184
				Ro28	Ro	170	188	154	162	184	188	198	218	192	226	182	182
				Ro29	Ro	182	224	150	164	184	188	236	258	182	188	182	182
				Ro3	Ro	166	182	164	182	177	184	236	254	182	192	182	184
				Ro30	Ro	168	182	160	184	181	184	232	236	182	182	182	182
				Ro5	Ro	170	188	162	164	177	192	236	246	182	184	182	182
				Ro6	Ro	180	188	156	164	169	184	198	236	192	192	184	184
				Ro7	Ro	168	188	184	184	184	193	266	270	182	182	182	182
				Ro9	Ro	168	188	184	184	177	193	202	236	190	192	182	182
Finland	Finland	60.533	24.65	Fin_0113_01	Fin	166	180	168	168	187	192	196	210	190	208	182	182
				Fin_0114_01	Fin	180	204	158	174	187	188	226	228	182	190	182	182
				Fin_0114_02	Fin	164	204	158	158	180	196	226	226	182	182	0	0
				Fin_0117_01	Fin	166	192	166	166	187	188	202	230	188	192	182	182
				Fin_0117_02	Fin	166	188	0	0	188	188	230	230	188	192	182	184
				Fin_0214_01	Fin	166	204	162	176	188	192	196	250	192	192	182	182
				Fin_0218_01	Fin	166	176	164	164	177	188	198	254	182	192	182	182
				Fin_0219_01	Fin	166	174	160	160	192	192	202	238	228	228	184	184
				Fin_0219_02	Fin	172	172	168	168	177	187	234	244	182	192	182	184
				Fin_0221_01	Fin	168	168	150	180	188	195	236	250	186	192	182	182
				Fin_0221_02	Fin	192	198	174	190	187	195	202	240	190	190	190	190
				Fin_0337_01	Fin	166	168	168	168	0	0	212	226	182	204	0	0
				Fin_GRF33_006	Fin	0	0	132	168	0	0	198	248	194	194	182	183
				Fin_GRF33_014	Fin	0	0	0	0	192	192	198	248	204	204	182	196
				Fin_GRF33_016	Fin	166	174	164	164	188	188	198	240	190	192	182	182
				Fin_GRF33_018	Fin	168	168	152	0	143	188	226	0	192	208	182	194
				Fin_GRF33_019	Fin	168	192	146	146	143	177	0	0	188	190	0	0
				Fin_GRF33_020	Fin	166	180	146	154	143	188	214	0	196	202	0	0
				Fin_GRF33_022	Fin	168	168	154	160	143	143	204	214	192	202	0	0
				Fin_GRF33_030	Fin	168	212	150	190	192	192	202	202	192	192	190	192
				Fin_GRF33_031	Fin	180	180	146	146	143	143	0	0	182	202	184	186
				Fin_GRF33_033	Fin	168	222	160	160	177	193	202	220	202	206	184	184
				Fin_GRF33_035	Fin	164	180	146	146	143	177	214	228	182	202	0	0
				Fin_GRF33_036	Fin	180	192	146	160	177	187	214	228	182	202	0	0
				Fin_GRF33_039	Fin	180	214	146	150	143	192	202	214	192	202	0	0
				Fin_GRF33_041	Fin	166	166	150	150	143	177	0	0	188	202	184	184
				Fin_GRF33_042	Fin	168	176	150	176	187	188	0	0	192	204	182	182
				Fin_GRF33_043	Fin	192	212	156	188	143	188	240	278	190	192	182	184
				Fin_GRF33_044	Fin	166	166	150	156	143	192	218	252	186	192	0	0
Denmark	Tuse/Randers	56	9	Dan1	Dan	168	210	154	158	180	193	214	254	182	204	0	0
				Dan10	Dan	166	232	150	150	169	187	258	264	192	204	184	184
				Dan12	Dan	166	204	138	138	145	191	222	262	196	202	182	182
				Dan13	Dan	166	212	160	160	173	188	226	244	204	212	196	196
				Dan14	Dan	166	196	154	156	187	190	198	240	184	184	184	184
				Dan14109	Dan	166	166	154	180	169	210	204	266	190	204	184	184
				Dan14164	Dan	192	226	182	184	187	187	234	266	182	218	184	184
				Dan14184	Dan	166	186	150	184	193	193	212	222	198	200	182	182
				Dan14198	Dan	166	166	150	166	190	190	196	270	0	0	182	182
				Dan16	Dan	194	198	192	196	173	208	212	264	186	210	196	196
				Dan17	Dan	166	166	178	178	173	190	198	244	192	212	196	196
				Dan18	Dan	176	188	152	158	188	192	242	248	182	192	182	182
				Dan20	Dan	172	190	164	164	187	198	246	256	182	184	184	184
				Dan24	Dan	166	166	164	168	145	180	268	268	182	192	174	174
				Dan27	Dan	182	236	174	174	184	188	200	226	182	192	0	0
				Dan28	Dan	166	168	154	154	173	198	226	262	186	192	196	196
				Dan30	Dan	166	206	150	154	184	202	218	262	190	192	184	184
				Dan31	Dan	176	210	164	186	180	192	198	232	190	204	184	184
				Dan33	Dan	168	182	154	154	175	188	198	198	192	212	182	198
				Dan34	Dan	166	192	156	174	191	191	266	282	182	202	182	182
				Dan35	Dan	166	194	154	158	177	187	226	234	184	190	198	198
				Dan36	Dan	230	232	150	184	188	193	214	232	182	190	182	182
				Dan38	Dan	166	234	150	158	187	192	204	264	198	204	184	184
				Dan39	Dan	166	198	166	176	177	180	196	200	182	208	0	0
				Dan4	Dan	182	184	150	178	145	188	204	228	184	190	184	188
				Dan40	Dan	168	202	168	174	169	184	222	228	182	182	182	198
				Dan5	Dan	166	208	168	178	145	193	204	222	192	238	182	182
				Dan9	Dan	166	166	152	152	180	190	222	240	192	198	0	0
Lithuania	Kaišiadorys (2000)	54.889	24.3689	Kai1	Kai	174	176	150	150	180	198	220	228	184	202	182	182
				Kai10	Kai	166	186	140	140	188	190	228	270	182	200	182	198
				Kai11	Kai	168	188	166	170	187	188	198	218	194	214	182	184
				Kai12	Kai	166	172	142	154	143	193	222	238	200	206	182	182
				Kai13	Kai	166	194	140	192	177	188	238	268	182	190	198	198
				Kai14	Kai	166	168	152	152	177	188	218	226	182	200	184	184
				Kai15	Kai	166	168	146	176	193	193	204	212	182	202	182	0
				Kai16	Kai	166	166	160	160	177	184	198	270	182	182	182	198
				Kai17	Kai	168	190	164	168	193	198	202	242	182	182	182	182
				Kai18	Kai	170	230	164	164	193	193	214	220	184	192	182	182
				Kai19	Kai	168	230	184	190	188	193	220	258	182	202	182	182
				Kai2	Kai	172	196	140	144	145	210	206	238	182	204	182	182
				Kai20	Kai	168	188	154	154	177	180	216	228	182	198	182	182
				Kai22	Kai	168	234	148	156	193	193	204	214	182	190	184	198
				Kai23	Kai	166	168	164	186	188	188	238	244	186	190	186	190
				Kai24	Kai	174	184	162	162	192	193	220	238	192	220	182	182
				Kai25	Kai	164	200	176	186	192	196	218	232	204	212	196	196
				Kai26	Kai	168	222	162	176	175	188	206	238	182	204	184	184
				Kai27	Kai	172	224	148	148	188	188	196	218	188	198	182	184
				Kai28	Kai	180	206	156	164	169	169	222	244	182	184	182	184
				Kai29	Kai	172	204	162	178	184	188	196	240	190	204	196	196
				Kai3	Kai	168	192	158	158	143	193	226	256	190	192	182	184
				Kai30	Kai	166	168	152	158	175	177	200	232	182	202	182	182
				Kai4	Kai	166	188	156	168	169	177	196	252	186	192	182	186
				Kai5	Kai	168	214	150	178	177	184	196	222	190	204	182	182
				Kai6	Kai	166	166	132	168	175	177	214	226	192	202	182	198
				Kai7	Kai	164	240	156	166	188	188	232	232	184	204	182	184
				Kai8	Kai	166	166	132	162	190	206	212	230	188	192	182	184
				Kai9	Kai	168	190	164	164	188	198	212	276	188	194	182	182
Lithuania	Kaišiadorys (2012)	54.889	24.3689	Kai2012_1	Kai2012	168	0	150	166	184	188	0	0	192	192	184	184
				Kai2012_10	Kai2012	166	166	162	190	192	193	214	248	192	202	182	184
				Kai2012_11	Kai2012	166	198	158	166	191	193	214	248	190	192	190	190
				Kai2012_12	Kai2012	168	168	156	170	187	188	234	260	182	214	182	182
				Kai2012_13	Kai2012	166	188	132	166	143	190	248	248	182	200	192	192
				Kai2012_14	Kai2012	188	210	148	162	143	202	228	242	192	204	184	184
				Kai2012_15	Kai2012	166	168	132	168	188	198	220	248	192	200	192	196
				Kai2012_16	Kai2012	0	0	0	0	184	188	0	0	204	204	184	184
				Kai2012_17	Kai2012	166	166	162	163	188	210	198	218	190	190	182	184
				Kai2012_18	Kai2012	164	180	0	0	173	180	222	248	190	190	184	186
				Kai2012_19	Kai2012	168	226	150	151	188	193	220	232	192	204	184	184
				Kai2012_2	Kai2012	168	168	162	176	143	192	0	0	182	190	182	182
				Kai2012_20	Kai2012	0	0	150	150	184	188	238	222	182	204	0	0
				Kai2012_21	Kai2012	172	192	154	190	181	188	222	238	192	192	202	202
				Kai2012_22	Kai2012	166	166	164	164	177	177	0	0	182	184	182	182
				Kai2012_23	Kai2012	0	0	166	190	192	193	0	0	182	188	196	198
				Kai2012_24	Kai2012	166	166	174	174	180	210	0	0	182	182	182	182
				Kai2012_25	Kai2012	166	198	160	166	169	181	204	204	182	192	184	196
				Kai2012_26	Kai2012	168	174	152	152	181	181	0	0	182	202	184	196
				Kai2012_27	Kai2012	168	168	150	162	181	187	0	0	190	220	182	182
				Kai2012_28	Kai2012	166	166	154	156	187	193	0	0	186	222	182	184
				Kai2012_29	Kai2012	166	188	188	188	188	193	218	228	182	192	198	198
				Kai2012_3	Kai2012	172	180	166	166	181	184	212	232	194	216	182	184
				Kai2012_30	Kai2012	166	168	160	160	188	188	224	238	192	206	182	182
				Kai2012_4	Kai2012	172	188	158	158	192	192	0	0	186	222	182	182
				Kai2012_5	Kai2012	170	0	0	0	177	180	0	0	182	186	0	0
				Kai2012_6	Kai2012	174	210	132	162	184	192	208	242	182	198	182	182
				Kai2012_7	Kai2012	164	168	162	196	169	202	198	254	188	202	182	184
				Kai2012_8	Kai2012	166	188	168	180	188	193	230	242	182	202	182	182
				Kai2012_9	Kai2012	168	168	172	172	188	193	204	222	192	192	0	0
Lithuania	Žeimelis	56.2667	24.05	Zei1	Zei	164	182	168	176	182	188	198	242	182	188	182	188
				Zei10	Zei	0	0	182	182	184	190	196	196	182	192	186	196
				Zei11	Zei	168	178	176	176	184	188	208	232	0	0	196	196
				Zei12	Zei	172	172	156	166	184	188	196	228	192	238	196	196
				Zei13	Zei	166	172	166	166	193	225	214	218	192	192	196	196
				Zei14	Zei	164	166	156	180	184	210	228	252	182	186	182	184
				Zei15	Zei	166	178	168	194	177	188	202	214	0	0	182	184
				Zei16	Zei	188	192	0	0	184	190	218	252	190	192	182	182
				Zei17	Zei	168	210	166	166	180	202	226	226	192	216	184	184
				Zei19	Zei	166	172	186	186	188	188	224	272	0	0	182	184
				Zei2	Zei	168	216	164	184	192	193	226	270	202	214	184	184
				Zei20	Zei	196	196	132	158	180	193	204	238	0	0	0	0
				Zei21	Zei	168	172	148	158	177	187	226	238	192	216	184	184
				Zei22	Zei	172	172	164	164	143	193	220	236	190	192	182	184
				Zei23	Zei	166	204	164	164	193	195	246	254	190	192	184	184
				Zei25	Zei	168	188	156	162	169	175	194	204	190	190	182	182
				Zei27	Zei	166	226	168	168	188	192	204	222	182	192	182	182
				Zei28	Zei	178	226	164	164	192	206	200	226	182	0	182	182
				Zei29	Zei	208	208	162	162	143	188	214	232	184	188	184	184
				Zei30	Zei	166	168	164	164	143	177	206	214	0	0	182	0
				Zei4	Zei	168	228	162	182	184	188	198	198	182	192	196	196
				Zei6	Zei	0	0	132	182	169	206	244	282	182	196	182	196
				Zei7	Zei	168	186	162	170	188	188	218	256	190	202	182	184
Russia	Brjansk	52.3938	34.1227	Br2_1	Br	166	206	140	152	188	192	208	226	182	182	182	198
				Br2_10	Br	196	230	140	140	188	193	196	220	182	192	184	190
				Br2_11	Br	192	192	166	166	177	193	208	214	186	192	184	198
				Br2_12	Br	172	226	132	172	177	184	202	254	182	182	182	198
				Br2_13	Br	164	210	154	182	145	145	232	244	182	186	182	182
				Br2_14	Br	168	168	172	182	182	193	210	248	182	192	184	198
				Br2_15	Br	168	230	140	140	188	192	216	226	182	192	182	198
				Br2_16	Br	168	168	132	172	177	184	0	0	182	190	182	190
				Br2_17	Br	164	164	188	188	180	193	0	0	182	190	184	184
				Br2_18	Br	166	174	154	154	143	143	0	0	186	192	184	184
				Br2_19	Br	166	166	132	164	143	177	196	218	184	192	182	184
				Br2_2	Br	0	0	0	0	0	0	196	196	190	198	182	182
				Br2_20	Br	166	166	156	166	188	193	216	216	182	186	198	198
				Br2_21	Br	164	226	132	132	188	193	202	216	182	190	182	190
				Br2_22	Br	166	168	132	132	184	193	196	216	186	192	184	184
				Br2_23	Br	166	168	150	162	187	187	206	206	186	190	182	184
				Br2_24	Br	168	174	158	158	145	192	194	194	182	192	184	200
				Br2_3	Br	166	222	132	166	177	192	196	244	190	190	182	182
				Br2_4	Br	168	174	166	166	142	192	196	218	182	192	182	192
				Br2_5	Br	166	220	172	172	177	188	232	248	192	192	182	184
				Br2_6	Br	166	168	154	180	181	204	220	252	182	230	182	184
				Br2_7	Br	166	222	132	166	177	192	196	244	182	190	182	182
				Br2_8	Br	168	198	154	162	184	187	238	276	182	182	198	198
				Br2_9	Br	0	0	170	170	143	145	0	0	184	186	182	188
Russia	Vorskla Reserve	52.38	34.1296	Vor1_1	Vor	166	166	181	181	180	198	198	240	190	218	182	190
				Vor1_10	Vor	166	178	140	196	169	184	194	210	192	210	184	184
				Vor1_11	Vor	166	190	154	154	182	182	216	216	192	194	184	192
				Vor1_12	Vor	166	166	140	181	143	188	198	206	194	218	182	194
				Vor1_13	Vor	166	166	162	162	188	188	228	234	192	192	182	184
				Vor1_14	Vor	168	174	164	164	187	192	206	212	192	204	182	182
				Vor1_15	Vor	168	194	140	152	179	182	208	208	192	212	186	198
				Vor1_16	Vor	168	190	150	168	143	174	226	226	196	208	182	184
				Vor1_17	Vor	0	0	0	0	0	0	0	0	194	204	182	184
				Vor1_18	Vor	168	214	150	150	143	192	208	226	192	218	182	190
				Vor1_19	Vor	168	180	148	168	196	208	226	244	182	194	182	194
				Vor1_2	Vor	182	190	150	172	143	143	198	210	190	192	182	182
				Vor1_20	Vor	164	168	150	150	192	208	208	246	190	218	182	190
				Vor1_21	Vor	166	168	140	140	179	182	192	228	190	194	182	190
				Vor1_22	Vor	166	166	162	162	179	202	220	220	178	186	178	182
				Vor1_23	Vor	168	168	162	162	182	198	208	220	192	196	182	198
				Vor1_24	Vor	168	192	150	150	187	208	208	246	200	208	182	184
				Vor1_3	Vor	162	190	150	183	134	198	198	262	194	204	182	198
				Vor1_4	Vor	166	202	140	140	169	173	206	208	190	218	182	182
				Vor1_5	Vor	166	166	150	181	143	198	198	262	182	204	182	184
				Vor1_6	Vor	166	202	164	181	143	169	206	240	182	202	182	182
				Vor1_7	Vor	162	186	164	164	169	187	192	206	188	192	182	182
				Vor1_8	Vor	168	168	162	162	179	188	222	228	196	196	184	184
				Vor1_9	Vor	168	168	168	168	182	188	220	238	190	208	182	182
Moldova	Hrjauca	47.283	28.25	Hi1	Hi	168	190	140	176	143	188	210	216	178	200	182	182
				Hi10	Hi	166	182	138	158	143	143	206	216	194	214	182	182
				Hi11	Hi	168	172	140	140	143	188	210	236	194	214	182	182
				Hi12	Hi	170	182	176	176	182	192	220	222	190	192	182	198
				Hi13	Hi	164	168	140	140	149	174	210	216	178	184	182	182
				Hi14	Hi	172	178	160	160	143	174	210	218	182	194	182	182
				Hi15	Hi	162	172	140	180	182	182	234	252	178	184	182	182
				Hi17	Hi	168	172	140	140	174	179	192	216	184	186	182	182
				Hi18	Hi	168	172	162	162	143	163	210	210	192	192	192	192
				Hi19	Hi	162	212	140	162	182	184	208	208	192	196	182	182
				Hi2	Hi	166	214	128	142	143	182	202	214	188	200	182	184
				Hi20	Hi	166	172	172	172	145	177	212	250	192	194	184	184
				Hi21	Hi	172	230	142	142	184	187	222	222	176	192	182	182
				Hi22	Hi	166	174	176	176	181	193	216	222	182	200	182	182
				Hi23	Hi	168	170	162	162	143	193	208	220	182	188	184	184
				Hi24	Hi	168	172	140	142	143	187	216	290	186	190	182	182
				Hi25	Hi	166	166	140	140	143	188	208	228	182	182	182	182
				Hi26	Hi	166	174	154	154	179	184	190	230	182	192	182	182
				Hi27	Hi	162	166	140	140	183	187	210	218	192	218	192	192
				Hi28	Hi	162	172	140	140	179	184	218	218	178	192	182	182
				Hi29	Hi	162	166	140	140	145	193	210	270	192	210	186	198
				Hi3	Hi	170	176	142	170	143	187	200	280	178	192	182	182
				Hi30	Hi	166	188	166	186	143	151	210	216	190	192	182	182
				Hi31	Hi	166	206	150	150	151	165	212	218	190	190	182	182
				Hi32	Hi	166	182	140	142	143	198	214	216	182	194	182	184
				Hi4	Hi	166	214	142	166	177	193	222	222	192	200	182	184
				Hi5	Hi	156	168	140	140	174	183	192	252	182	226	182	182
				Hi7	Hi	168	212	0	0	143	151	212	216	190	194	182	182
				Hi8	Hi	168	190	162	162	174	188	192	210	178	190	182	182
				Hi9	Hi	166	214	140	166	145	196	214	222	178	182	182	182
Bulgaria	Dulovo	43.9	26.91	Du20	Du	166	166	0	0	0	0	196	0	186	196	182	0
				Du21	Du	164	166	140	140	183	193	208	214	186	196	182	182
				Du23	Du	166	166	150	150	177	188	206	208	186	192	182	182
				Du24	Du	176	176	154	154	145	145	214	220	182	182	182	196
				Du25	Du	166	248	150	150	183	188	230	232	186	186	184	0
				Du26	Du	164	224	156	156	169	180	202	218	192	192	182	0
				Du27	Du	176	176	154	154	145	145	214	220	182	182	182	196
				Du28	Du	168	192	138	140	145	169	202	210	190	216	182	182
				Du29	Du	164	172	172	172	145	181	202	210	184	202	182	182
				Du30	Du	166	228	132	132	145	225	198	230	182	216	182	182
				Du31	Du	166	248	172	172	181	183	232	248	184	192	182	182
				Du32	Du	184	214	0	0	173	193	202	240	186	192	182	184
				Du33	Du	166	184	138	160	177	184	208	232	182	192	182	182
				Du34	Du	166	184	172	172	181	184	240	248	184	186	182	184
				Du35	Du	166	184	140	160	143	145	198	218	194	224	182	182
				Dudlox21	Du	164	166	140	140	183	193	208	214	186	196	182	182
Hungary	Lillafüred Lusta-Völgy	48.133	20.667	Lü1	Lü	168	196	162	162	192	193	206	222	182	184	182	196
				Lü10	Lü	166	196	154	156	177	192	222	228	186	216	182	182
				Lü11	Lü	168	176	156	162	192	195	218	222	190	204	182	182
				Lü12	Lü	166	166	154	160	177	188	222	222	204	216	182	198
				Lü13	Lü	176	236	162	162	188	195	204	230	206	216	182	184
				Lü14	Lü	172	200	182	0	174	177	222	222	0	0	184	184
				Lü15	Lü	168	230	168	168	177	192	194	248	184	204	182	182
				Lü16	Lü	168	230	160	164	187	195	220	226	186	194	184	184
				Lü17	Lü	166	204	152	162	177	193	212	212	190	216	182	182
				Lü18	Lü	176	230	162	168	177	192	220	222	204	216	182	182
				Lü19	Lü	168	234	160	160	169	193	204	226	192	204	182	194
				Lü2	Lü	196	218	154	176	182	187	230	232	182	182	182	188
				Lü21	Lü	168	218	186	186	169	192	202	232	182	188	182	182
				Lü22	Lü	166	166	164	170	188	192	220	226	184	240	184	184
				Lü25	Lü	184	200	158	164	177	187	230	230	190	192	182	198
				Lü26	Lü	172	174	150	188	190	193	252	264	192	192	198	198
				Lü27	Lü	170	184	154	154	180	184	216	230	182	204	182	182
				Lü28	Lü	166	172	154	192	184	198	204	242	184	190	182	182
				Lü3	Lü	174	222	160	160	193	193	226	264	192	204	184	194
				Lü30	Lü	166	200	158	188	177	187	202	230	190	192	182	198
				Lü4	Lü	166	168	176	176	177	187	204	222	192	216	182	182
				Lü5	Lü	166	176	154	164	195	198	216	242	182	216	182	184
				Lü6	Lü	166	200	154	162	177	187	204	222	182	192	196	196
				Lü7	Lü	168	192	182	188	169	192	220	230	182	204	198	198
				Lü8	Lü	166	218	154	168	177	192	212	228	204	216	182	196
				Lü9	Lü	166	166	150	154	143	192	206	226	182	184	182	184
Romania	Villa Franca	46.2	24.25	Vf1	Vf	164	164	192	192	145	193	196	220	186	200	0	0
				Vf10	Vf	166	166	150	156	180	191	198	198	182	192	182	192
				Vf11	Vf	166	166	148	166	192	192	220	230	192	206	182	198
				Vf12	Vf	168	178	156	158	190	210	204	206	192	216	182	182
				Vf13	Vf	192	192	160	162	188	198	222	258	190	204	198	198
				Vf14	Vf	184	184	154	182	184	190	242	246	204	238	182	182
				Vf15	Vf	168	184	166	186	0	0	208	222	182	204	182	182
				Vf16	Vf	166	172	152	152	188	192	212	244	206	222	182	182
				Vf17	Vf	166	166	158	158	198	210	208	208	190	216	182	182
				Vf18	Vf	168	182	174	174	145	198	220	230	192	206	182	182
				Vf2	Vf	166	172	176	176	190	198	260	260	182	190	182	184
				Vf20	Vf	166	174	146	146	143	177	272	278	200	236	182	182
				Vf21	Vf	166	168	162	168	145	188	200	258	204	206	182	182
				Vf23	Vf	166	172	146	168	184	198	216	250	190	206	182	182
				Vf24	Vf	166	172	148	158	192	193	208	230	192	206	182	182
				Vf25	Vf	166	166	152	170	169	204	206	222	182	190	182	182
				Vf26	Vf	166	166	168	174	145	198	216	220	190	192	182	182
				Vf27	Vf	168	178	158	166	190	192	204	242	192	216	182	182
				Vf28	Vf	166	172	148	186	145	198	208	230	190	192	182	182
				Vf3	Vf	166	166	158	180	145	180	196	206	182	204	182	182
				Vf30	Vf	166	220	166	184	180	190	198	210	184	190	182	182
				Vf31	Vf	172	174	150	158	188	193	196	262	192	204	182	198
				Vf4	Vf	166	168	164	188	184	200	260	268	184	190	182	182
				Vf5	Vf	182	234	148	176	190	198	214	220	190	194	182	182
				Vf6	Vf	166	194	172	192	169	210	204	224	182	194	182	196
				Vf7	Vf	176	182	160	164	192	193	200	280	184	192	184	192
				Vf8	Vf	182	198	162	178	175	180	206	278	190	226	182	198
				Vf9	Vf	166	210	150	150	188	191	214	228	190	190	190	190
Poland	Szczecinek	53.743	16.709	Szc1	Szc	172	188	142	158	184	202	204	232	0	0	0	0
				Szc2	Szc	170	198	166	166	188	190	218	240	0	0	184	198
				Szc3	Szc	168	214	150	164	190	196	204	232	202	208	182	192
				Szc4	Szc	172	209	142	158	180	180	228	264	182	194	182	192
				Szc5	Szc	180	188	168	186	143	188	228	232	190	204	182	190
				Szc6	Szc	166	166	150	150	177	198	196	244	190	202	182	184
Poland	Nowogard	53.641	15.091	Now1	Now	156	166	166	166	190	193	204	204	186	0	182	182
				Now2	Now	182	242	148	148	187	210	198	248	184	192	182	182
				Now3	Now	226	238	152	154	184	188	222	264	186	188	0	0
				Now4	Now	168	242	176	0	145	198	214	254	190	202	182	198
				Now5	Now	166	172	158	172	145	169	224	240	188	190	182	182
				Now6	Now	166	218	150	150	177	187	256	272	188	190	182	190
Poland	Jamy-Bialochowo	53.549	15.3025	JBi1	Jbi	164	200	164	164	165	165	214	214	178	190	174	174
				JBi2	Jbi	166	172	160	160	187	188	250	252	182	192	184	184
				JBi4	Jbi	170	220	158	168	188	202	258	266	202	224	0	0
				JBi5	Jbi	168	206	142	178	169	187	198	262	184	204	182	184
Poland	Jamy-Chelmo	53.349	18.397	Jch1	Jch	168	168	158	164	180	196	244	268	184	190	182	182
				Jch2	Jch	166	172	162	166	187	188	198	222	182	202	182	202
				Jch3	Jch	220	220	200	0	187	188	242	264	0	0	182	198
				Jch4	Jch	166	176	162	166	170	187	242	266	0	0	0	0
				Jch5	Jch	166	176	162	166	169	187	242	266	184	230	182	182
				Jch6	Jch	174	196	164	174	188	190	230	248	190	208	182	182
France	La Romagne	49.83	4.67	Roma242	Roma	168	176	168	168	187	210	222	262	182	184	182	198
				Roma245	Roma	168	176	164	164	190	210	264	264	192	212	182	184
				Roma246	Roma	0	0	150	150	184	200	0	0	182	220	198	198
				Roma247	Roma	166	208	168	168	190	210	218	258	184	202	182	198
				Roma248	Roma	172	176	162	162	180	190	198	264	182	190	182	182
				Roma249	Roma	166	184	156	156	169	180	222	240	190	202	182	182
				Roma250	Roma	166	182	164	164	187	193	222	228	184	226	182	182
				Roma252	Roma	176	184	156	156	169	210	222	222	204	208	182	184
				Roma253	Roma	172	176	150	156	190	210	270	296	204	210	182	182
				Roma254	Roma	166	178	150	164	187	191	198	198	182	190	182	198
				Roma256	Roma	172	172	156	162	180	200	204	264	182	182	182	182
				Roma257	Roma	176	176	162	168	180	193	214	244	190	234	182	198
				Roma258	Roma	168	176	164	164	190	192	198	264	186	208	182	182
				Roma259	Roma	208	244	156	156	190	200	200	258	184	188	182	184
				Roma260	Roma	166	176	150	164	0	0	198	204	184	204	182	184
Germany	Freilassing	47.83	12.983	Fr1	Fr	166	232	132	156	169	175	196	250	188	190	182	182
				Fr10	Fr	166	172	162	162	145	187	198	266	182	184	182	182
				Fr11	Fr	174	222	162	162	145	180	214	246	184	190	182	182
				Fr13	Fr	168	184	162	162	169	198	222	258	190	204	198	198
				Fr14	Fr	168	184	162	162	169	198	222	258	190	204	198	198
				Fr15	Fr	224	224	156	168	145	188	196	246	182	190	184	184
				Fr16	Fr	206	222	170	188	175	180	218	250	190	202	182	182
				Fr17	Fr	166	168	0	0	188	192	212	0	184	190	182	182
				Fr18	Fr	166	206	170	170	180	192	214	252	182	184	182	182
				Fr19	Fr	166	186	162	166	192	198	250	266	196	200	182	182
				Fr20	Fr	172	188	192	192	187	192	204	242	184	192	184	208
				Fr21	Fr	166	174	150	150	175	180	196	250	184	186	196	196
				Fr22	Fr	166	184	150	150	175	180	0	0	0	0	0	0
				Fr23	Fr	166	200	154	154	188	190	222	264	182	182	182	182
				Fr24	Fr	166	188	148	154	169	190	204	226	184	186	198	198
				Fr25	Fr	166	198	156	164	145	192	196	226	182	204	182	182
				Fr26	Fr	166	212	158	168	180	184	204	204	184	192	182	198
				Fr27	Fr	168	222	158	164	175	210	246	268	186	226	182	184
				Fr28	Fr	168	222	158	164	175	210	246	268	186	226	182	184
				Fr29	Fr	166	212	158	168	180	184	204	204	184	192	182	198
				Fr30	Fr	166	168	162	162	184	188	214	220	204	204	182	184
				Fr4	Fr	166	172	162	164	180	200	214	250	190	200	198	198
				Fr5	Fr	166	206	154	156	171	187	208	236	190	190	182	184
				Fr8	Fr	166	172	162	164	180	200	214	250	190	200	198	198
				Fr9	Fr	176	192	164	164	188	191	214	264	184	202	182	182
Germany	Chiemsee	47.8	12.517	Ch10	Ch	166	166	160	160	145	190	198	244	188	190	182	183
				Ch11	Ch	168	234	162	168	187	198	246	274	202	204	182	184
				Ch12	Ch	166	168	154	154	187	198	204	250	188	192	184	184
				Ch14	Ch	166	224	186	186	145	182	216	220	190	192	182	182
				Ch16	Ch	166	168	160	168	170	184	214	260	184	190	182	182
				Ch17	Ch	166	174	156	158	169	180	214	220	190	190	182	182
				Ch18	Ch	166	172	168	168	145	187	220	272	190	190	182	182
				Ch19	Ch	166	174	148	156	187	193	228	260	190	192	182	182
				Ch2	Ch	166	176	160	160	169	188	198	204	182	190	182	198
				Ch20	Ch	166	176	186	186	180	182	198	240	188	202	196	196
				Ch21	Ch	166	168	156	158	177	180	220	282	192	192	182	182
				Ch23	Ch	166	182	150	166	187	193	266	272	200	202	182	182
				Ch24	Ch	174	222	0	0	169	169	214	250	184	190	184	184
				Ch25	Ch	190	224	158	160	182	184	220	250	188	190	0	0
				Ch26	Ch	166	168	158	158	184	208	204	204	184	188	182	183
				Ch29	Ch	172	172	188	188	145	198	212	212	0	0	182	182
				Ch3	Ch	166	172	166	168	145	210	242	252	174	190	182	0
				Ch30	Ch	182	198	158	162	145	169	0	0	188	202	182	182
				Ch4	Ch	172	206	150	150	145	169	212	212	188	190	182	182
				Ch5	Ch	166	166	158	164	184	193	246	250	182	204	184	198
Switzerland	Eglisau	47.583	8.517	E10	E	166	182	158	182	184	210	262	272	182	200	184	198
				E11	E	166	174	190	190	180	192	220	254	182	204	182	182
				E12	E	168	182	174	174	188	193	204	242	190	216	182	182
				E13	E	168	168	160	172	169	174	214	252	184	184	182	182
				E15	E	174	180	156	190	145	210	234	262	190	204	182	182
				E17	E	166	168	162	162	193	193	206	214	182	200	182	184
				E18	E	212	224	154	154	145	180	220	226	200	242	182	182
				E19	E	166	172	150	150	192	198	242	270	182	182	182	182
				E2	E	172	228	150	150	169	192	212	242	182	190	182	182
				E20	E	166	176	150	168	184	198	222	224	184	190	182	198
				E23	E	172	198	164	165	187	187	196	264	192	202	182	182
				E24	E	168	182	0	0	145	180	204	212	182	208	182	182
				E25	E	180	192	162	162	188	192	268	270	190	190	198	198
				E27	E	168	238	154	154	188	190	240	268	204	216	182	182
				E28	E	166	190	158	164	184	188	212	244	182	200	182	198
				E3	E	168	180	140	140	174	210	204	220	184	190	182	198
				E4	E	168	182	162	164	198	198	214	216	184	184	198	198
				E5	E	168	232	154	188	198	200	242	262	190	190	182	190
				E6	E	166	166	176	0	184	200	0	0	182	182	182	184
				E7	E	164	166	0	0	198	200	234	234	184	200	182	182
				E9	E	166	182	158	158	180	195	220	220	190	234	182	184
Great Britain	Den of Alyth	56.37	-3.15	203-1	203	166	184	158	162	180	198	234	258	182	184	182	198
				203-10	203	174	176	148	162	169	180	196	204	186	198	182	186
				203-11	203	174	228	176	188	198	198	240	262	184	192	182	184
				203-12	203	166	172	162	162	188	191	198	234	190	202	182	196
				203-13	203	166	168	156	192	187	198	222	242	182	190	182	198
				203-14	203	166	174	148	170	180	198	204	204	190	190	182	198
				203-15	203	162	166	164	192	180	198	214	220	190	196	182	182
				203-16	203	176	184	166	166	180	183	248	266	182	224	182	182
				203-17	203	166	176	132	162	184	188	196	216	182	224	182	182
				203-18	203	176	182	154	154	188	192	266	266	188	192	0	0
				203-19	203	176	182	156	156	180	180	0	0	190	190	182	182
				203-2	203	198	198	164	172	191	198	208	250	190	202	198	198
				203-20	203	166	168	164	164	187	198	208	266	192	196	182	182
				203-3	203	168	198	162	164	188	188	240	244	190	190	182	190
				203-4	203	176	198	164	164	188	188	222	232	182	192	182	182
				203-5	203	162	168	164	164	171	198	214	240	192	224	182	182
				203-6	203	168	174	164	164	198	198	256	268	190	212	182	182
				203-7	203	176	192	164	164	180	188	242	272	190	222	182	190
				203-8	203	166	230	164	192	198	198	212	282	182	190	174	174
				203-9	203	166	176	156	194	187	187	246	270	184	202	182	198
Great Britain	Forge Valley	54.16	-0.29	401-10	401	166	176	162	162	187	188	204	260	190	190	174	190
				401-11	401	192	198	166	166	188	196	214	244	182	202	182	202
				401-12	401	178	200	168	168	177	192	252	266	192	200	198	198
				401-13	401	178	178	164	164	169	190	240	270	202	202	182	198
				401-14	401	166	198	148	164	181	200	208	242	182	202	174	182
				401-15	401	176	176	168	192	169	208	206	238	190	232	184	198
				401-16	401	174	198	148	148	180	188	248	264	188	190	196	196
				401-17	401	166	166	162	162	198	198	196	234	182	204	182	182
				401-18	401	162	176	162	166	180	200	220	234	184	204	198	198
				401-19	401	166	170	154	166	188	192	240	262	188	190	196	200
				401-2	401	178	184	150	150	181	198	198	242	198	202	196	198
				401-20	401	166	182	164	186	190	193	220	240	182	182	174	182
				401-3	401	176	188	154	158	198	198	204	268	190	204	0	0
				401-4	401	166	198	148	162	198	220	244	244	190	202	174	184
				401-5	401	166	176	150	160	169	191	204	204	190	234	182	184
				401-6	401	168	178	164	168	180	200	240	248	182	204	182	0
				401-7	401	166	166	162	186	183	198	196	264	182	204	182	198
				401-8	401	166	184	168	168	169	187	198	214	184	198	182	0
				401-9	401	176	196	178	178	190	200	214	252	182	190	184	198
Ireland	Avoca	52.9	-6.183	Av10	Av	166	184	162	192	188	188	258	260	188	202	174	182
				Av12	Av	176	178	168	168	180	191	206	244	182	202	174	174
				Av13	Av	192	198	152	152	180	188	206	226	210	238	174	174
				Av14	Av	176	224	150	170	188	191	230	244	182	212	174	174
				Av15	Av	178	178	192	192	180	188	214	248	192	198	184	184
				Av16	Av	166	176	172	172	187	187	214	252	190	196	174	182
				Av18	Av	166	166	176	176	179	182	218	222	190	214	182	182
				Av19	Av	166	184	174	174	180	180	0	0	184	204	184	184
				Av2	Av	166	194	0	0	187	188	240	278	188	190	174	198
				Av20	Av	166	188	164	166	180	187	212	262	198	202	184	184
				Av21	Av	162	162	0	0	190	190	198	204	202	204	182	184
				Av22	Av	178	248	162	164	169	191	198	244	190	190	182	182
				Av23	Av	166	166	166	166	180	188	240	248	188	192	174	182
				Av24	Av	166	192	0	0	187	191	196	196	182	204	182	182
				Av26	Av	166	172	156	158	145	180	204	214	184	186	182	183
				Av27	Av	166	172	0	0	193	198	198	222	198	202	174	182
				Av28	Av	176	176	132	150	184	188	238	242	184	188	182	182
				Av29	Av	168	222	158	158	145	188	234	252	182	192	182	182
				Av3	Av	192	232	172	178	187	188	232	278	190	202	190	202
				Av30	Av	178	248	162	164	169	191	198	244	190	190	182	182
				Av4	Av	184	192	158	162	147	190	222	248	182	202	182	182
				Av5	Av	176	192	164	166	147	180	198	248	182	194	182	196
				Av6	Av	174	176	162	192	191	193	214	264	204	212	182	182
				Av7	Av	166	222	162	164	145	187	206	252	190	220	174	174
				Av8	Av	166	184	166	166	187	188	196	240	182	190	174	184
				Av9	Av	168	174	164	192	187	200	196	234	182	182	182	182
