# Supplementary material for: Genetic Structure in the Northern Range Margins of Common Ash, Fraxinus excelsior L
Source: PLoS One. 2016 Dec 1;11(12):e0167104. doi: 10.1371/journal.pone.0167104 (PMC5132317; doi:10.1371/journal.pone.0167104)
Supplement: S5 Table — (XLSX) [file pone.0167104.s005.xlsx]

## Sheet: Ark1
S5 Table. Overview of the nature reserves and the contact persons at the County Govenors nature managements authorities who issued the permission to collect Fraxinus excelsior in the different locations.
Nature reserves	Sample name	Country	County	Loaclity	Latitude	Longitude	Permission to collect 10 Fraxinus excelsior leaves obained from the nature management authorities
Hindrum	15Hin	Norway	Nord-Trøndelag	Leksvik	63.5853	10.4194	County Govenor of Nord Trøndelag, Nature Management, Hilde Ely-Aastrup, Their reference: 2011/3012
Mjølvabotn	14Mjo	Norway	Møre og Romsdal	Rauma	62.5444	7.72757	County Govenor of Møre and Romsdal, Nature Management, Kjell Lyse, Their reference: 2011/3405/KJLY/432.4
Åsane	13Asa	Norway	Sogn og Fjordane	Eid	61.8584	6.20279	County Govenor of Sogn og Fjordane, Nature Management, Johannes Anonby, Their reference: 2011/2164-432.4
Rønset	12Ron	Norway	Sogn og Fjordane	Hyllestad	61.1983	5.28495	County Govenor of Sogn og Fjordane, Nature Management, Johannes Anonby, Their reference: 2011/2164-432.4
Eitestrandi	11Eit	Norway	Sogn og Fjordane	Vik	61.0647	6.43491	County Govenor of Sogn og Fjordane, Nature Management, Johannes Anonby, Their reference: 2011/2164-432.4
Klyvelia	10Kly	Norway	Hordaland	Os	60.1994	5.51336	County Govenor of Hordaland, Nature Management, Stein Byrkjeland. Their reference: 2011/8125
Hildal	9Hil	Norway	Hordaland	Odda	59.9911	6.56968	County Govenor of Hordaland, Nature Management, Stein Byrkjeland. Their reference: 2011/8125
Målandsdalen	8Mal	Norway	Rogaland	Hjelmedal	59.117	6.2104	County Govenor of Rogaland, Nature Management, John Inge Johnsen, Their reference: 2011/5625
Nakkestad	7Nak	Norway	Vest-Agder	Lyngdal	58.0689	7.09116	County Govenor of Vest-Agder, Nature Management, Katrine Skajaa Gunnarsli, Their reference: 2011/3362
Bjellandshaugane	6Bje	Norway	Aust-Agder	Arendal	58.4462	8.53495	County Govenor of Aust-Agder, Nature Management, Jan Atle Knutsen, email 23.06.2011. They did not consider permission necessary.
Tangvald	5Tan	Norway	Telemark	Bamble	59.0165	9.69493	County Govenor of Telemark, Nature Management, Sigmund K. Hansen, Their reference: 2011/2833
Refsnes	4Ref	Norway	Østfold	Moss	59.4471	10.6183	County Govenor of Østfold, Nature Management, Gunnar Bjar, Their reference: 2011/4045 432.4 GBJ
Nordre Pollen	3Npo	Norway	Akershus	Vinterbro	59.7505	10.7654	County Govenor of Akershus, Nature Management, Jon A. Markussen, email 01.06.2011
Tronstad	2Tro	Norway	Buskerud	Lier	59.8857	10.2557	County Govenor of Buskerud, Nature Management, Cecilia Hoel, Their reference: 2011/3686
Rotlia	1Rot	Norway	Hedmark	Stange	60.645	11.1522	County Govenor of Hedmark, Nature Management, Thomas Olstad, Their reference: 2011/3810
Fjugstad	Fj	Norway	Vestfold	Fjugstad	59.3605	10.46	County Govenor of Vestfold, Nature Management, Sigurd Anders Svalestad. Their reference: 2011/3480
